# Supplementary material for: 2-Chloro­quinoline-3-carbaldehyde
Source: Acta Crystallogr Sect E Struct Rep Online. 2009 Oct 10;65(Pt 11):o2710. doi: 10.1107/S1600536809040665 (PMC2971064; doi:10.1107/S1600536809040665)
Supplement: Supplementary file 1 [file e-65-o2710-sup1.cif]

##############################################################################
###                                                                        ###
###        Electronic paper (Acta Crystallographica Section E)             ###
###                                                                        ###
##############################################################################
#                                                                            #
# This CIF contains the data in a paper accepted for publication in Acta     #
# Crystallographica Section E. It conforms to the requirements of Notes      #
# for Authors for Section E, and has been peer reviewed under the auspices   #
# of the IUCr Commission on Journals.                                        #
#                                                                            #
# Full details of the Crystallographic Information File format               #
# are given in the paper "The Crystallographic Information File (CIF):       #
# a New Standard Archive File for Crystallography" by S. R. Hall, F. H.      #
# Allen and I. D. Brown [Acta Cryst. (1991), A47, 655-685].                  #
#                                                                            #
# The current version of the core CIF dictionary is obtainable from          #
# ftp://ftp.iucr.org/pub/cif_core.dic. The current version number is 2.4.    #
#                                                                            #
# Software is freely available for graphical display of the structure(s) in  #
# this CIF.  For information consult the CIF home page http://www.iucr.org/  #
# cif/home.html                                                              #
#                                                                            #
# This file may be used for bona fide research purposes within the           #
# scientific community so long as proper attribution is given to the journal # 
# article from which it was obtained.                                        #
#                                                                            #
##############################################################################
                                             
data_global
_audit_creation_method     SHELXL-97
_journal_date_recd_electronic     2009-10-06
_journal_date_accepted     2009-10-06
_journal_name_full     'Acta Crystallographica, Section E'
_journal_year     2009
_journal_volume     65
_journal_issue     11
_journal_page_first     o2710
_journal_page_last     o2710
_journal_paper_category     QO
_journal_coeditor_code     TK2549
_publ_contact_author
;
     Dr. Seik Weng Ng
     Department of Chemistry
     University of Malaya
     50603 Kuala Lumpur
     Malaysia
;
_publ_contact_author_email     seikweng@um.edu.my
_publ_contact_author_fax     '03 7967 4193'
_publ_contact_author_phone     '03 7967 6778'
_publ_section_title
;
2-Chloroquinoline-3-carbaldehyde
;
loop_
    _publ_author_name
    _publ_author_address
    'Khan, F. Nawaz'
;
Chemistry Division
School of Science and Humanities
VIT University
Vellore 632 014, Tamil Nadu
India
;
    'Subashini, R.'
;
Chemistry Division
School of Science and Humanities
VIT University
Vellore 632 014, Tamil Nadu
India
;
    'Kumar, Rajesh'
;
Chemistry Division
School of Science and Humanities
VIT University
Vellore 632 014, Tamil Nadu
India
;
    'Hathwar, Venkatesha R.'
;
Solid State and Structural Chemistry Unit
Indian Institute of Science
Bangalore 560 012, Karnataka
India
;
    'Ng, Seik Weng'
;
Department of Chemistry
University of Malaya
50603 Kuala Lumpur
Malaysia
;
_publ_section_synopsis     .
data_I
_audit_creation_method     SHELXL-97
_chemical_name_systematic
;
2-Chloroquinoline-3-carbaldehyde
;
_chemical_name_common     ?
_chemical_formula_moiety     'C10 H6 Cl N O'
_chemical_formula_sum     'C10 H6 Cl N O'
_chemical_formula_iupac     'C10 H6 Cl N O'
_chemical_formula_weight     191.61
_chemical_melting_point     ?
_symmetry_cell_setting     Monoclinic
_symmetry_space_group_name_H-M     'P 21/n'
_symmetry_space_group_name_Hall     '-P 2yn'
loop_
    _symmetry_equiv_pos_as_xyz
    'x, y, z'
    '-x+1/2, y+1/2, -z+1/2'
    '-x, -y, -z'
    'x-1/2, -y-1/2, z-1/2'
_cell_length_a     11.8784(9)
_cell_length_b     3.9235(3)
_cell_length_c     18.1375(12)
_cell_angle_alpha     90
_cell_angle_beta     101.365(4)
_cell_angle_gamma     90
_cell_volume     828.72(10)
_cell_formula_units_Z     4
_cell_measurement_reflns_used     781
_cell_measurement_theta_min     2.1
_cell_measurement_theta_max     24.3
_cell_measurement_temperature     290(2)
_exptl_crystal_description     Block
_exptl_crystal_colour     Colorless
_exptl_crystal_size_max     0.24
_exptl_crystal_size_mid     0.18
_exptl_crystal_size_min     0.14
_exptl_crystal_density_diffrn     1.536
_exptl_crystal_density_meas     ?
_exptl_crystal_density_method     'not measured'
_exptl_crystal_F_000     392
_exptl_absorpt_coefficient_mu     0.410
_exptl_absorpt_correction_type     Multi-scan
_exptl_absorpt_process_details     '(SADABS; Sheldrick, 1996)'
_exptl_absorpt_correction_T_min     0.908
_exptl_absorpt_correction_T_max     0.945
_diffrn_ambient_temperature     290(2)
_diffrn_radiation_type     MoK\a
_diffrn_radiation_wavelength     0.71073
_diffrn_radiation_source     'fine-focus sealed tube'
_diffrn_radiation_monochromator     graphite
_diffrn_measurement_device_type     'Bruker SMART area-detector'
_diffrn_measurement_method     '\f and \w'
_diffrn_detector_area_resol_mean     ?
_diffrn_reflns_number     6886
_diffrn_reflns_av_R_equivalents     0.021
_diffrn_reflns_av_sigmaI/netI     0.018
_diffrn_reflns_theta_min     1.9
_diffrn_reflns_theta_max     27.5
_diffrn_reflns_theta_full     27.5
_diffrn_measured_fraction_theta_max     0.998
_diffrn_measured_fraction_theta_full     0.998
_diffrn_reflns_limit_h_min     -15
_diffrn_reflns_limit_h_max     15
_diffrn_reflns_limit_k_min     -3
_diffrn_reflns_limit_k_max     5
_diffrn_reflns_limit_l_min     -23
_diffrn_reflns_limit_l_max     23
_diffrn_standards_number     0
_diffrn_standards_interval_count     0
_diffrn_standards_interval_time     0
_diffrn_standards_decay_%     0
_reflns_number_total     1889
_reflns_number_gt     1626
_reflns_threshold_expression     I>2\s(I)
_refine_ls_structure_factor_coef     Fsqd
_refine_ls_matrix_type     full
_refine_ls_R_factor_all     0.045
_refine_ls_R_factor_gt     0.033
_refine_ls_wR_factor_gt     0.106
_refine_ls_wR_factor_ref     0.145
_refine_ls_goodness_of_fit_ref     1.19
_refine_ls_restrained_S_all     1.19
_refine_ls_number_reflns     1889
_refine_ls_number_parameters     118
_refine_ls_number_restraints     0
_refine_ls_hydrogen_treatment     constr
_refine_ls_weighting_scheme     calc
_refine_ls_weighting_details
          'calc w=1/[\s^2^(Fo^2^)+(0.0923P)^2^+0.077P] where P=(Fo^2^+2Fc^2^)/3'
_atom_sites_solution_hydrogens     geom
_atom_sites_solution_primary     direct
_atom_sites_solution_secondary     difmap
_refine_ls_shift/su_max     0.001
_refine_ls_shift/su_mean     0.001
_refine_diff_density_max     0.36
_refine_diff_density_min     -0.29
_refine_ls_extinction_method     none
_refine_ls_extinction_coef     ?
loop_
    _atom_type_symbol
    _atom_type_description
    _atom_type_scat_dispersion_real
    _atom_type_scat_dispersion_imag
    _atom_type_scat_source
    'C' 'C' 0.0033 0.0016
                         'International Tables Vol C Tables 4.2.6.8 and 6.1.1.4'
    'H' 'H' 0.0000 0.0000
                         'International Tables Vol C Tables 4.2.6.8 and 6.1.1.4'
    'N' 'N' 0.0061 0.0033
                         'International Tables Vol C Tables 4.2.6.8 and 6.1.1.4'
    'O' 'O' 0.0106 0.0060
                         'International Tables Vol C Tables 4.2.6.8 and 6.1.1.4'
    'Cl' 'Cl' 0.1484 0.1585
                         'International Tables Vol C Tables 4.2.6.8 and 6.1.1.4'
_computing_data_collection     'SMART (Bruker, 2004)'
_computing_cell_refinement     'SAINT (Bruker, 2004)'
_computing_data_reduction     'SAINT (Bruker, 2004)'
_computing_structure_solution     'SHELXS97 (Sheldrick, 2008)'
_computing_structure_refinement     'SHELXL97 (Sheldrick, 2008)'
_computing_molecular_graphics     'X-SEED (Barbour, 2001)'
_computing_publication_material     'publCIF (Westrip, 2009)'
loop_
    _atom_site_type_symbol
    _atom_site_label
    _atom_site_fract_x
    _atom_site_fract_y
    _atom_site_fract_z
    _atom_site_U_iso_or_equiv
    _atom_site_adp_type
    _atom_site_calc_flag
    _atom_site_refinement_flags
    _atom_site_occupancy
    _atom_site_disorder_assembly
    _atom_site_disorder_group
    Cl Cl1 0.24556(4) 0.22180(12) 0.67041(2) 0.0464(2) Uani d . 1 . .
    O O1 0.51095(11) 0.8482(4) 0.61287(8) 0.0550(4) Uani d . 1 . .
    N N1 0.15508(12) 0.2731(3) 0.52950(9) 0.0353(3) Uani d . 1 . .
    C C1 0.24476(14) 0.3582(4) 0.57833(9) 0.0319(4) Uani d . 1 . .
    C C2 0.34039(13) 0.5468(4) 0.56384(9) 0.0323(4) Uani d . 1 . .
    C C3 0.33695(13) 0.6369(4) 0.49061(9) 0.0334(4) Uani d . 1 . .
    H H3 0.3977 0.7585 0.4781 0.040 Uiso calc R 1 . .
    C C4 0.24263(13) 0.5477(4) 0.43407(9) 0.0324(4) Uani d . 1 . .
    C C5 0.23434(16) 0.6341(5) 0.35765(10) 0.0419(4) Uani d . 1 . .
    H H5 0.2944 0.7483 0.3424 0.050 Uiso calc R 1 . .
    C C6 0.13859(17) 0.5504(5) 0.30635(10) 0.0481(5) Uani d . 1 . .
    H H6 0.1334 0.6077 0.2560 0.058 Uiso calc R 1 . .
    C C7 0.04727(17) 0.3774(6) 0.32911(11) 0.0493(5) Uani d . 1 . .
    H H7 -0.0180 0.3243 0.2935 0.059 Uiso calc R 1 . .
    C C8 0.05247(16) 0.2861(5) 0.40222(12) 0.0436(4) Uani d . 1 . .
    H H8 -0.0082 0.1699 0.4162 0.052 Uiso calc R 1 . .
    C C9 0.15087(13) 0.3697(4) 0.45629(9) 0.0325(4) Uani d . 1 . .
    C C10 0.43810(15) 0.6537(5) 0.62315(10) 0.0407(4) Uani d . 1 . .
    H H10 0.4432 0.5645 0.6712 0.049 Uiso calc R 1 . .
loop_
    _atom_site_aniso_label
    _atom_site_aniso_U_11
    _atom_site_aniso_U_22
    _atom_site_aniso_U_33
    _atom_site_aniso_U_12
    _atom_site_aniso_U_13
    _atom_site_aniso_U_23
    Cl1 0.0587(3) 0.0522(3) 0.0308(3) -0.00331(19) 0.0147(2) 0.00444(16)
    O1 0.0435(8) 0.0681(10) 0.0499(8) -0.0161(6) 0.0004(6) 0.0003(7)
    N1 0.0363(7) 0.0355(7) 0.0355(8) -0.0016(5) 0.0107(6) -0.0029(5)
    C1 0.0381(8) 0.0310(8) 0.0283(7) 0.0020(6) 0.0107(6) 0.0004(6)
    C2 0.0335(8) 0.0312(8) 0.0321(8) 0.0024(6) 0.0062(6) -0.0007(6)
    C3 0.0329(8) 0.0332(8) 0.0349(8) -0.0001(6) 0.0089(6) 0.0018(7)
    C4 0.0362(8) 0.0317(8) 0.0299(8) 0.0056(6) 0.0077(6) -0.0005(6)
    C5 0.0489(10) 0.0444(9) 0.0332(9) 0.0076(8) 0.0101(7) 0.0039(7)
    C6 0.0591(11) 0.0544(11) 0.0289(8) 0.0166(9) 0.0039(8) -0.0021(8)
    C7 0.0454(10) 0.0560(11) 0.0407(10) 0.0110(8) -0.0058(8) -0.0141(9)
    C8 0.0356(9) 0.0467(10) 0.0466(11) 0.0012(7) 0.0037(8) -0.0120(8)
    C9 0.0331(8) 0.0320(8) 0.0329(8) 0.0032(6) 0.0072(6) -0.0052(6)
    C10 0.0414(9) 0.0459(10) 0.0332(9) -0.0003(7) 0.0031(7) 0.0017(7)
loop_
    _geom_bond_atom_site_label_1
    _geom_bond_atom_site_label_2
    _geom_bond_site_symmetry_2
    _geom_bond_distance
    _geom_bond_publ_flag
    Cl1 C1 . 1.7519(16) ?
    O1 C10 . 1.196(2) ?
    N1 C1 . 1.288(2) ?
    N1 C9 . 1.372(2) ?
    C1 C2 . 1.423(2) ?
    C2 C3 . 1.367(2) ?
    C2 C10 . 1.479(2) ?
    C3 C4 . 1.406(2) ?
    C3 H3 . 0.9300 ?
    C4 C5 . 1.411(2) ?
    C4 C9 . 1.418(2) ?
    C5 C6 . 1.360(3) ?
    C5 H5 . 0.9300 ?
    C6 C7 . 1.409(3) ?
    C6 H6 . 0.9300 ?
    C7 C8 . 1.363(3) ?
    C7 H7 . 0.9300 ?
    C8 C9 . 1.409(2) ?
    C8 H8 . 0.9300 ?
    C10 H10 . 0.9300 ?
loop_
    _geom_angle_atom_site_label_1
    _geom_angle_atom_site_label_2
    _geom_angle_atom_site_label_3
    _geom_angle_site_symmetry_1
    _geom_angle_site_symmetry_3
    _geom_angle
    _geom_angle_publ_flag
    C1 N1 C9 . . 117.48(14) ?
    N1 C1 C2 . . 126.15(15) ?
    N1 C1 Cl1 . . 115.14(12) ?
    C2 C1 Cl1 . . 118.71(12) ?
    C3 C2 C1 . . 116.22(14) ?
    C3 C2 C10 . . 120.14(15) ?
    C1 C2 C10 . . 123.62(15) ?
    C2 C3 C4 . . 120.74(14) ?
    C2 C3 H3 . . 119.6 ?
    C4 C3 H3 . . 119.6 ?
    C3 C4 C5 . . 123.22(15) ?
    C3 C4 C9 . . 117.52(14) ?
    C5 C4 C9 . . 119.24(15) ?
    C6 C5 C4 . . 120.07(17) ?
    C6 C5 H5 . . 120.0 ?
    C4 C5 H5 . . 120.0 ?
    C5 C6 C7 . . 120.28(17) ?
    C5 C6 H6 . . 119.9 ?
    C7 C6 H6 . . 119.9 ?
    C8 C7 C6 . . 121.46(17) ?
    C8 C7 H7 . . 119.3 ?
    C6 C7 H7 . . 119.3 ?
    C7 C8 C9 . . 119.23(18) ?
    C7 C8 H8 . . 120.4 ?
    C9 C8 H8 . . 120.4 ?
    N1 C9 C8 . . 118.45(15) ?
    N1 C9 C4 . . 121.83(14) ?
    C8 C9 C4 . . 119.71(16) ?
    O1 C10 C2 . . 123.76(16) ?
    O1 C10 H10 . . 118.1 ?
    C2 C10 H10 . . 118.1 ?
loop_
    _geom_torsion_atom_site_label_1
    _geom_torsion_atom_site_label_2
    _geom_torsion_atom_site_label_3
    _geom_torsion_atom_site_label_4
    _geom_torsion_site_symmetry_1
    _geom_torsion_site_symmetry_2
    _geom_torsion_site_symmetry_3
    _geom_torsion_site_symmetry_4
    _geom_torsion
    _geom_torsion_publ_flag
    C9 N1 C1 C2 . . . . 0.6(2) ?
    C9 N1 C1 Cl1 . . . . -179.13(11) ?
    N1 C1 C2 C3 . . . . -1.8(2) ?
    Cl1 C1 C2 C3 . . . . 177.90(11) ?
    N1 C1 C2 C10 . . . . 176.39(16) ?
    Cl1 C1 C2 C10 . . . . -3.9(2) ?
    C1 C2 C3 C4 . . . . 0.6(2) ?
    C10 C2 C3 C4 . . . . -177.67(14) ?
    C2 C3 C4 C5 . . . . 179.92(15) ?
    C2 C3 C4 C9 . . . . 1.5(2) ?
    C3 C4 C5 C6 . . . . -177.55(16) ?
    C9 C4 C5 C6 . . . . 0.8(3) ?
    C4 C5 C6 C7 . . . . 0.0(3) ?
    C5 C6 C7 C8 . . . . -0.8(3) ?
    C6 C7 C8 C9 . . . . 0.7(3) ?
    C1 N1 C9 C8 . . . . -178.61(14) ?
    C1 N1 C9 C4 . . . . 1.8(2) ?
    C7 C8 C9 N1 . . . . -179.43(15) ?
    C7 C8 C9 C4 . . . . 0.1(3) ?
    C3 C4 C9 N1 . . . . -2.9(2) ?
    C5 C4 C9 N1 . . . . 178.69(15) ?
    C3 C4 C9 C8 . . . . 177.57(15) ?
    C5 C4 C9 C8 . . . . -0.9(2) ?
    C3 C2 C10 O1 . . . . 8.2(3) ?
    C1 C2 C10 O1 . . . . -170.0(2) ?
