# Supplementary material for: 2-Chloro­quinoline-3-carbaldehyde
Source: Acta Crystallogr Sect E Struct Rep Online. 2009 Oct 10;65(Pt 11):o2710. doi: 10.1107/S1600536809040665 (PMC2971064; doi:10.1107/S1600536809040665)
Supplement: Supplementary file 2 [file e-65-o2710-Isup2.hkl]

# 
# h,k,l, Fc-squared, Fo-squared, sigma(Fo-squared) and status flag 
# 
data_I
_shelx_title '  P21/n' 
_shelx_refln_list_code          4 
_shelx_F_calc_maximum      162.18 
_exptl_crystal_F_000       392.00 
_reflns_d_resolution_high  0.7697 
 
loop_ 
 _symmetry_equiv_pos_as_xyz 
 'x, y, z' 
 '-x+1/2, y+1/2, -z+1/2' 
 '-x, -y, -z' 
 'x-1/2, -y-1/2, z-1/2' 
 
_cell_length_a    11.8784 
_cell_length_b     3.9235 
_cell_length_c    18.1375 
_cell_angle_alpha  90.000 
_cell_angle_beta  101.365 
_cell_angle_gamma  90.000 
 
_shelx_F_squared_multiplier     1.000 
 
loop_ 
 _refln_index_h 
 _refln_index_k 
 _refln_index_l 
 _refln_F_squared_calc 
 _refln_F_squared_meas 
 _refln_F_squared_sigma 
 _refln_observed_status 
   4   0   0     3938.53     4112.27     56.57 o 
   6   0   0      137.59      137.75      3.18 o 
   8   0   0     1039.02     1083.94     32.22 o 
  10   0   0     2299.07     2389.18     35.24 o 
  12   0   0      429.38      433.47     13.11 o 
  14   0   0       10.84       12.81      1.83 o 
   1   1   0      666.26      710.08      6.97 o 
   2   1   0     4163.24     4448.67     34.30 o 
   3   1   0       73.46       94.68      1.43 o 
   4   1   0       11.50       12.48      0.57 o 
   5   1   0       62.87       64.77      1.37 o 
   6   1   0       56.82       52.88      1.33 o 
   7   1   0       15.64       12.30      0.78 o 
   8   1   0      179.64      177.09      3.15 o 
   9   1   0      143.20      144.08      2.83 o 
  10   1   0       66.51       65.31      2.01 o 
  11   1   0       66.17       68.20      2.08 o 
  12   1   0      188.82      200.74      4.61 o 
  13   1   0        2.73        1.91      0.82 o 
  14   1   0        0.92        0.33      0.95 o 
   0   2   0     1847.93     1803.46     14.65 o 
   1   2   0      545.54      570.33      3.98 o 
   2   2   0      158.88      144.32      1.49 o 
   3   2   0      161.78      170.70      1.76 o 
   4   2   0      728.88      719.88      5.91 o 
   5   2   0       35.28       29.84      0.81 o 
   6   2   0      220.46      218.21      2.65 o 
   7   2   0       21.99       22.81      1.06 o 
   8   2   0       46.24       49.55      2.50 o 
   9   2   0       13.37       14.75      0.92 o 
  10   2   0      109.39      120.37      2.69 o 
  11   2   0       16.07       19.54      1.47 o 
  12   2   0       14.80       16.91      1.47 o 
  13   2   0       24.46       25.96      2.19 o 
   1   3   0       82.60       86.62      1.10 o 
   2   3   0        1.07        0.47      0.27 o 
   3   3   0        5.87        6.23      0.48 o 
   4   3   0        6.43        5.45      0.52 o 
   5   3   0       44.85       42.39      1.16 o 
   6   3   0        3.81        3.58      0.57 o 
   7   3   0       31.10       29.49      1.13 o 
   8   3   0       36.39       34.27      1.72 o 
   9   3   0        0.18        0.25      0.72 o 
  10   3   0       30.24       26.09      1.68 o 
  11   3   0        3.26        4.31      1.08 o 
  12   3   0        6.12        7.35      1.20 o 
   0   4   0        6.91        8.20      1.09 o 
   1   4   0        7.92        6.53      0.55 o 
   2   4   0       33.19       33.83      1.16 o 
   3   4   0       13.50       13.73      0.84 o 
   4   4   0        1.99        2.87      0.57 o 
   5   4   0       61.21       66.68      2.40 o 
   6   4   0       19.96       18.62      1.15 o 
   7   4   0        6.73        6.91      0.95 o 
   8   4   0        4.34        5.36      0.83 o 
   9   4   0        4.44        3.04      0.88 o 
   1   5   0        0.48       -0.27      1.64 o 
   2   5   0        2.17        3.28      1.91 o 
 -15   0   1       24.19       30.18      2.60 o 
 -13   0   1       95.45       98.18      5.32 o 
 -11   0   1      880.65      901.14     18.98 o 
  -9   0   1       25.37       24.95      4.23 o 
  -7   0   1     1118.01     1155.59     17.47 o 
  -5   0   1      374.59      344.88      5.99 o 
  -3   0   1     5955.75     6369.86    101.99 o 
  -1   0   1      540.36        0.07      0.14 o 
   1   0   1      349.41       -0.26      0.17 o 
   3   0   1      771.90      808.01     11.78 o 
   5   0   1      679.47      679.70     10.52 o 
   7   0   1      223.80      217.83      4.63 o 
   9   0   1        2.01        2.46      0.77 o 
  11   0   1       22.26       20.34      3.00 o 
  13   0   1       19.77       20.18      2.02 o 
 -14   1   1        2.46        2.98      1.15 o 
 -13   1   1       23.79       27.86      1.64 o 
 -12   1   1      136.15      135.52      3.21 o 
 -11   1   1       16.52       14.74      1.42 o 
 -10   1   1      516.56      531.27      7.00 o 
  -9   1   1       66.45       65.98      1.84 o 
  -8   1   1       50.52       48.90      1.77 o 
  -7   1   1       11.31        9.59      0.68 o 
  -6   1   1       39.98       50.02      1.55 o 
  -5   1   1       32.62       33.97      1.10 o 
  -4   1   1      250.87      269.45      2.98 o 
  -3   1   1        0.34        0.76      0.22 o 
  -2   1   1     6115.91     6758.23     49.32 o 
  -1   1   1      757.06      813.04      4.56 o 
   0   1   1     6565.40     6529.76    102.54 o 
   1   1   1     1690.51     1803.62     12.44 o 
   2   1   1        2.43        4.47      0.26 o 
   3   1   1      315.97      309.87      3.20 o 
   4   1   1       38.84       43.75      0.99 o 
   5   1   1      569.96      585.77      6.55 o 
   6   1   1       13.96       15.33      1.02 o 
   7   1   1        2.11        1.98      0.55 o 
   8   1   1       32.47       25.51      1.18 o 
   9   1   1      673.18      687.24     12.28 o 
  10   1   1      250.49      250.42      4.16 o 
  11   1   1       34.88       33.66      1.53 o 
  12   1   1        0.17       -0.47      0.71 o 
  13   1   1       66.58       79.89      2.99 o 
  14   1   1        0.42       -0.09      0.95 o 
 -14   2   1        5.54        8.02      1.44 o 
 -13   2   1       33.73       38.86      2.94 o 
 -12   2   1       51.98       51.39      2.26 o 
 -11   2   1      105.41      120.71      3.26 o 
 -10   2   1      131.85      122.09      2.73 o 
  -9   2   1        9.17        9.73      0.80 o 
  -8   2   1       44.23       41.15      1.21 o 
  -7   2   1      234.49      238.43      2.93 o 
  -6   2   1       27.88       29.62      0.80 o 
  -5   2   1      309.85      313.43      3.03 o 
  -4   2   1       24.49       35.58      0.79 o 
  -3   2   1     1451.35     1573.34     11.22 o 
  -2   2   1     1522.86     1719.70     11.43 o 
  -1   2   1     1701.17     1781.33     10.21 o 
   0   2   1        6.07        4.71      0.26 o 
   1   2   1      486.25      487.61      3.41 o 
   2   2   1      461.94      488.61      3.99 o 
   3   2   1      146.62      136.52      1.38 o 
   4   2   1        7.02       11.48      0.51 o 
   5   2   1      123.93      132.56      1.81 o 
   6   2   1       81.79       82.50      1.48 o 
   7   2   1      564.00      574.96      6.98 o 
   8   2   1      759.16      733.08      8.74 o 
   9   2   1      330.08      321.83      9.05 o 
  10   2   1        0.88        0.82      0.72 o 
  11   2   1       22.95       22.98      1.58 o 
  12   2   1        3.01        1.62      2.05 o 
  13   2   1        0.02       -0.40      1.37 o 
 -12   3   1        0.56        0.72      0.88 o 
 -11   3   1       50.42       49.27      2.20 o 
 -10   3   1       55.17       51.11      2.20 o 
  -9   3   1       46.68       48.79      2.04 o 
  -8   3   1       49.30       47.76      1.66 o 
  -7   3   1        4.10        3.47      0.60 o 
  -6   3   1       47.23       47.90      1.38 o 
  -5   3   1        6.34        5.10      0.53 o 
  -4   3   1      223.40      230.66      3.13 o 
  -3   3   1       59.26       64.63      1.27 o 
  -2   3   1       10.74       11.26      0.51 o 
  -1   3   1      565.41      595.49      5.02 o 
   0   3   1       80.09       88.45      1.13 o 
   1   3   1      280.76      295.13      2.72 o 
   2   3   1        1.69        1.69      0.40 o 
   3   3   1       25.18       23.60      0.69 o 
   4   3   1        0.14        0.00      0.40 o 
   5   3   1        6.66        6.71      0.57 o 
   6   3   1       70.71       67.51      1.57 o 
   7   3   1        8.04        9.24      0.75 o 
   8   3   1       20.17       17.72      1.27 o 
   9   3   1       44.08       47.41      2.04 o 
  10   3   1       38.13       36.24      1.98 o 
  11   3   1       50.88       51.71      2.31 o 
  12   3   1        0.93        0.57      0.86 o 
  -9   4   1        5.28        5.15      0.97 o 
  -8   4   1       13.88       13.76      1.15 o 
  -7   4   1        2.40        2.17      0.74 o 
  -6   4   1       12.30       14.02      0.98 o 
  -5   4   1       21.48       22.36      1.81 o 
  -4   4   1       39.17       39.61      1.73 o 
  -3   4   1       41.18       39.50      1.97 o 
  -2   4   1        1.65        1.58      0.55 o 
  -1   4   1      133.65      133.55      2.91 o 
   0   4   1       57.57       60.43      1.87 o 
   1   4   1       17.65       14.20      1.91 o 
   2   4   1       62.67       64.41      2.05 o 
   3   4   1       44.03       48.18      2.03 o 
   4   4   1        3.39        4.00      0.72 o 
   5   4   1        3.21        2.95      0.61 o 
   6   4   1       58.46       55.48      1.72 o 
   7   4   1        4.32        5.51      0.85 o 
   8   4   1        2.26        2.18      0.91 o 
   9   4   1       24.44       27.06      1.48 o 
  -3   5   1       24.84       18.30      3.00 o 
  -2   5   1       12.88       12.56      2.73 o 
  -1   5   1        5.02        7.65      2.46 o 
   1   5   1        1.47        0.55      1.64 o 
   2   5   1        8.71        9.28      2.73 o 
 -14   0   2       64.12       70.31      5.46 o 
 -12   0   2      433.63      420.56      8.98 o 
 -10   0   2        2.65       -1.64      1.09 o 
  -8   0   2      233.65      221.15      4.83 o 
  -6   0   2      876.11      944.29     14.29 o 
  -4   0   2     3774.38     3927.11     54.06 o 
   0   0   2     2295.19       -0.24      0.16 o 
   2   0   2     1686.20     1627.05     90.39 o 
   4   0   2      127.67      138.17      4.10 o 
   6   0   2     1850.50     2020.14     28.96 o 
   8   0   2        1.46        0.00      0.58 o 
  10   0   2      189.26      199.38      5.02 o 
  12   0   2        6.78        6.30      1.35 o 
  14   0   2        8.85        6.39      1.63 o 
 -15   1   2        7.49       10.56      1.78 o 
 -14   1   2      122.87      130.59      3.89 o 
 -13   1   2        3.26        4.34      1.02 o 
 -12   1   2      290.30      327.10      4.62 o 
 -11   1   2        2.14        2.15      0.61 o 
 -10   1   2       19.07       19.46      1.19 o 
  -9   1   2        0.60       -0.22      0.63 o 
  -8   1   2      130.81      129.71      2.46 o 
  -7   1   2       16.70       15.92      0.70 o 
  -6   1   2      487.24      494.58      5.18 o 
  -5   1   2       75.54       93.42      1.49 o 
  -4   1   2     2567.65     2796.97     22.37 o 
  -3   1   2      861.09      958.95      7.35 o 
  -2   1   2    26303.70    26141.62    217.91 o 
  -1   1   2     1633.34     1741.62      9.92 o 
   0   1   2      187.28      193.84      1.93 o 
   1   1   2       50.94       51.98      0.67 o 
   2   1   2     4635.60     4803.71     41.64 o 
   3   1   2        0.04       -0.29      0.19 o 
   4   1   2       17.21       14.95      0.72 o 
   5   1   2       79.07       91.19      1.94 o 
   6   1   2     2045.47     2094.48     21.23 o 
   7   1   2      225.22      232.57      3.44 o 
   8   1   2     1720.06     1786.18     18.74 o 
   9   1   2      168.76      171.67      3.14 o 
  10   1   2      209.49      214.89      3.79 o 
  11   1   2        4.07        3.28      0.82 o 
  12   1   2       23.62       23.58      1.43 o 
  13   1   2        0.79        0.13      0.83 o 
  14   1   2        5.31        3.76      1.40 o 
 -14   2   2       99.88       96.07      4.15 o 
 -13   2   2       18.17       20.26      1.68 o 
 -12   2   2       44.67       50.53      2.24 o 
 -11   2   2        2.75        0.73      0.99 o 
 -10   2   2       53.84       57.46      1.87 o 
  -9   2   2       31.54       27.24      1.12 o 
  -8   2   2       48.65       47.07      1.12 o 
  -7   2   2        0.00       -0.18      0.29 o 
  -6   2   2      188.71      191.49      2.19 o 
  -5   2   2       63.67       58.82      1.04 o 
  -4   2   2     1760.53     1828.41     13.00 o 
  -3   2   2      116.30      141.93      1.53 o 
  -2   2   2     1018.28     1099.77      7.16 o 
  -1   2   2      457.38      472.90      3.50 o 
   0   2   2        9.54        8.48      0.40 o 
   1   2   2        0.30        0.89      0.31 o 
   2   2   2       76.02       77.49      0.97 o 
   3   2   2      521.24      547.95      6.72 o 
   4   2   2       65.74       64.71      1.10 o 
   5   2   2       23.48       28.33      0.89 o 
   6   2   2      311.34      297.19      3.60 o 
   7   2   2      312.14      295.56      4.23 o 
   8   2   2       66.68       64.94      2.65 o 
   9   2   2       31.07       29.83      1.58 o 
  10   2   2        7.58        9.34      1.15 o 
  11   2   2       19.54       22.33      1.52 o 
  12   2   2        6.82        6.20      1.35 o 
  13   2   2        1.66        0.52      1.11 o 
 -12   3   2        6.33        8.41      1.30 o 
 -11   3   2        1.65        0.73      0.88 o 
 -10   3   2        7.07        6.38      1.10 o 
  -9   3   2        7.66        8.97      1.21 o 
  -8   3   2       20.33       21.03      2.01 o 
  -7   3   2       23.56       24.14      1.18 o 
  -6   3   2        4.23        4.73      0.58 o 
  -5   3   2        5.46        5.30      0.55 o 
  -4   3   2       15.26       16.22      0.74 o 
  -3   3   2        1.23        0.83      0.41 o 
  -2   3   2        2.83        1.11      0.31 o 
  -1   3   2       13.57       10.62      0.60 o 
   0   3   2      156.42      151.44      2.23 o 
   1   3   2      101.38      105.60      1.98 o 
   2   3   2       86.77       84.65      1.76 o 
   3   3   2      110.88      111.48      1.53 o 
   4   3   2      109.73      106.16      1.74 o 
   5   3   2        1.56        0.19      0.76 o 
   6   3   2       12.83       13.10      1.04 o 
   7   3   2       17.05       16.12      1.42 o 
   8   3   2        1.51        2.31      1.12 o 
   9   3   2        3.05        4.03      0.92 o 
  10   3   2        7.87        8.37      1.18 o 
  11   3   2       18.02       18.77      1.56 o 
  -9   4   2       11.90       12.43      1.18 o 
  -8   4   2       17.41       16.60      1.52 o 
  -7   4   2        0.34        0.38      0.66 o 
  -6   4   2       10.24       10.58      0.94 o 
  -5   4   2       39.12       41.42      2.25 o 
  -4   4   2        5.09        4.09      0.78 o 
  -3   4   2       46.67       49.38      1.56 o 
  -2   4   2       91.88       89.32      2.77 o 
  -1   4   2      143.09      137.76      3.05 o 
   0   4   2       32.54       31.65      1.56 o 
   1   4   2       21.75       24.30      1.57 o 
   2   4   2       10.29       10.34      1.60 o 
   3   4   2       13.11       14.12      1.19 o 
   4   4   2        2.60        2.81      0.92 o 
   5   4   2        3.06        3.33      0.72 o 
   6   4   2        0.76       -0.27      0.58 o 
   7   4   2       26.51       27.11      1.37 o 
   8   4   2       13.13       12.26      1.11 o 
   9   4   2       15.14       17.17      1.30 o 
  -2   5   2        0.38       -0.55      1.64 o 
  -1   5   2        0.33        1.09      1.91 o 
   0   5   2       14.05       13.38      2.73 o 
   1   5   2       10.48       12.83      2.73 o 
   2   5   2        1.46        0.82      1.91 o 
 -15   0   3       34.00       34.27      2.70 o 
 -13   0   3        0.13        1.64      1.16 o 
 -11   0   3        7.59        6.92      1.35 o 
  -9   0   3       42.75       42.77      2.02 o 
  -7   0   3      145.11      154.42      3.67 o 
  -5   0   3      948.90     1124.52     16.61 o 
  -3   0   3      724.85      745.61      9.75 o 
  -1   0   3        0.96       -0.41      0.27 o 
   1   0   3      154.10      153.74      3.82 o 
   3   0   3       52.52       49.72      1.35 o 
   5   0   3      544.71      627.31      9.94 o 
   7   0   3      106.85      127.69      3.37 o 
   9   0   3       12.51       12.07      1.35 o 
  11   0   3      149.83      154.22      4.53 o 
  13   0   3        4.28        5.19      1.35 o 
 -15   1   3       46.32       48.80      2.57 o 
 -14   1   3       22.62       19.73      1.49 o 
 -13   1   3      167.97      185.10      3.92 o 
 -12   1   3      173.57      167.00      3.51 o 
 -11   1   3        4.26        4.52      0.72 o 
 -10   1   3        0.15       -0.77      0.52 o 
  -9   1   3      357.23      370.99      4.53 o 
  -8   1   3        3.77        3.05      0.51 o 
  -7   1   3      152.06      141.42      2.14 o 
  -6   1   3       30.66       40.89      1.02 o 
  -5   1   3     3013.61     3308.17     26.43 o 
  -4   1   3       22.41       25.10      0.57 o 
  -3   1   3      726.64      761.94      5.23 o 
  -2   1   3     1510.56     1715.43     11.27 o 
  -1   1   3     1363.48     1433.69     11.98 o 
   0   1   3        9.11        8.88      0.29 o 
   1   1   3      263.17      252.63      2.85 o 
   2   1   3       25.84       22.61      0.74 o 
   3   1   3     1320.80     1374.48     12.38 o 
   4   1   3        0.32       -0.27      0.27 o 
   5   1   3      671.51      686.68      7.61 o 
   6   1   3      351.01      418.77      5.22 o 
   7   1   3      267.23      276.12      3.92 o 
   8   1   3      137.06      125.49      2.52 o 
   9   1   3       33.03       34.34      1.40 o 
  10   1   3        2.74        3.40      0.74 o 
  11   1   3       33.39       31.64      1.54 o 
  12   1   3       23.92       23.15      1.82 o 
  13   1   3       11.32       13.16      1.47 o 
  14   1   3        5.96        7.77      2.35 o 
 -14   2   3      110.56      106.91      4.44 o 
 -13   2   3        4.94        3.69      1.35 o 
 -12   2   3       90.29       89.86      2.83 o 
 -11   2   3        0.30       -0.34      0.72 o 
 -10   2   3       14.29       14.69      1.34 o 
  -9   2   3       60.33       60.57      1.46 o 
  -8   2   3      106.37      101.67      1.55 o 
  -7   2   3       12.34       13.90      0.67 o 
  -6   2   3       28.74       24.94      0.74 o 
  -5   2   3        0.90        0.98      0.30 o 
  -4   2   3     3556.13     3976.29     27.36 o 
  -3   2   3      585.66      684.21      4.69 o 
  -2   2   3      505.25      577.11      3.98 o 
  -1   2   3       89.38      100.57      1.25 o 
   0   2   3       84.18       82.45      1.34 o 
   1   2   3      102.04      112.32      1.57 o 
   2   2   3       16.06       16.51      0.43 o 
   3   2   3        2.50        3.44      0.32 o 
   4   2   3        0.78        0.67      0.28 o 
   5   2   3       17.11       21.27      0.82 o 
   6   2   3      328.82      324.49      3.92 o 
   7   2   3      329.47      322.97      5.25 o 
   8   2   3      287.12      294.58      5.09 o 
   9   2   3       23.72       24.02      1.42 o 
  10   2   3        8.23        8.91      1.10 o 
  11   2   3        4.16        5.33      1.04 o 
  12   2   3        0.39       -0.41      0.97 o 
  13   2   3        0.37       -0.41      1.77 o 
 -12   3   3       21.24       20.88      1.96 o 
 -11   3   3        0.59       -0.09      0.79 o 
 -10   3   3       14.48       14.14      1.85 o 
  -9   3   3       32.92       31.71      1.46 o 
  -8   3   3       40.34       39.68      1.57 o 
  -7   3   3       68.79       72.49      1.94 o 
  -6   3   3        6.50        6.58      0.68 o 
  -5   3   3      157.85      159.33      2.40 o 
  -4   3   3      119.50      120.12      2.07 o 
  -3   3   3      448.77      453.49      5.57 o 
  -2   3   3      201.84      213.31      2.42 o 
  -1   3   3       88.14       82.73      1.71 o 
   0   3   3      132.94      136.31      2.08 o 
   1   3   3      263.02      272.73      3.62 o 
   2   3   3       55.41       53.94      1.42 o 
   3   3   3       71.87       69.95      1.20 o 
   4   3   3       50.52       51.71      1.26 o 
   5   3   3      259.43      253.02      3.44 o 
   6   3   3       68.37       65.87      1.67 o 
   7   3   3      302.19      297.51      5.16 o 
   8   3   3       98.05      103.77      3.02 o 
   9   3   3       39.57       45.93      2.04 o 
  10   3   3        2.14        3.44      0.99 o 
  11   3   3        4.86        6.13      1.15 o 
  -9   4   3        9.54        9.73      1.11 o 
  -8   4   3        8.24        6.32      0.93 o 
  -7   4   3       19.69       17.52      1.15 o 
  -6   4   3       46.96       42.08      1.62 o 
  -5   4   3       82.79       86.43      2.38 o 
  -4   4   3        0.80       -0.16      0.59 o 
  -3   4   3        0.01       -0.09      0.73 o 
  -2   4   3        1.29        1.82      0.85 o 
  -1   4   3        0.32        0.02      0.62 o 
   0   4   3        3.55        3.44      1.23 o 
   1   4   3        0.32       -0.52      0.59 o 
   2   4   3        7.51        9.02      2.06 o 
   3   4   3       25.69       24.05      2.70 o 
   4   4   3       33.75       31.18      1.81 o 
   5   4   3      141.27      127.87      4.94 o 
   6   4   3       31.74       29.36      2.13 o 
   7   4   3        9.48        7.49      0.94 o 
   8   4   3        0.33        0.17      0.69 o 
  -2   5   3       14.15       19.66      3.28 o 
   0   5   3       18.20       18.57      3.00 o 
   1   5   3       11.61       11.08      1.36 o 
 -14   0   4        0.10        0.55      1.16 o 
 -12   0   4       18.60       15.88      1.74 o 
 -10   0   4       33.53       35.18      2.44 o 
  -8   0   4       34.51       38.87      1.25 o 
  -6   0   4     1451.73     1616.23     18.74 o 
  -4   0   4     5550.43     6017.49     82.35 o 
  -2   0   4      234.25      251.94      4.15 o 
   0   0   4     4717.40     4613.00     64.30 o 
   2   0   4      714.22      732.44     11.44 o 
   4   0   4     7257.82     7892.24    107.74 o 
   6   0   4     1367.63     1548.20     22.78 o 
   8   0   4      143.10      147.11      5.46 o 
  10   0   4        1.46        0.70      1.09 o 
  12   0   4       11.89       11.48      1.54 o 
  14   0   4       21.78       32.19      2.60 o 
 -15   1   4        3.47        2.92      1.63 o 
 -14   1   4       56.12       50.92      2.44 o 
 -13   1   4        2.35       -0.08      0.80 o 
 -12   1   4       55.26       53.54      2.56 o 
 -11   1   4       15.34       13.41      0.97 o 
 -10   1   4       60.45       62.38      1.61 o 
  -9   1   4        2.75        2.68      0.76 o 
  -8   1   4      694.32      717.75      9.71 o 
  -7   1   4        1.21       -0.20      0.33 o 
  -6   1   4      929.05      900.24      7.86 o 
  -5   1   4      307.46      374.94      3.64 o 
  -4   1   4       16.11       28.99      0.63 o 
  -3   1   4        8.98        6.30      0.28 o 
  -2   1   4      292.37      267.95      2.06 o 
  -1   1   4      218.31      211.23      2.84 o 
   0   1   4     1660.40     1743.23     13.08 o 
   1   1   4      845.82      922.86      8.40 o 
   2   1   4     1263.06     1299.07     13.07 o 
   3   1   4      128.76      153.33      2.17 o 
   4   1   4     2401.95     2574.47     25.57 o 
   5   1   4      131.59      133.26      2.51 o 
   6   1   4        1.48        0.82      0.41 o 
   7   1   4       15.20       13.78      0.82 o 
   8   1   4       10.11        9.91      0.78 o 
   9   1   4       82.09       83.15      2.15 o 
  10   1   4       68.33       72.57      2.11 o 
  11   1   4        0.63        1.02      0.68 o 
  12   1   4        1.01        1.13      0.88 o 
  13   1   4        1.06       -0.42      0.83 o 
  14   1   4       49.08       60.62      4.89 o 
 -14   2   4       50.93       55.23      3.28 o 
 -13   2   4        1.28        0.00      1.16 o 
 -12   2   4        1.29        0.09      0.79 o 
 -11   2   4        0.33       -0.50      0.72 o 
 -10   2   4        0.08        0.58      0.60 o 
  -9   2   4       14.47       13.69      0.84 o 
  -8   2   4       10.32        9.83      0.57 o 
  -7   2   4        3.96        2.57      0.40 o 
  -6   2   4      107.46      115.22      1.58 o 
  -5   2   4      108.39      102.64      1.47 o 
  -4   2   4      952.46      998.06      7.49 o 
  -3   2   4      123.01      129.87      1.44 o 
  -2   2   4        7.81        7.19      0.38 o 
  -1   2   4       93.00      100.95      1.35 o 
   0   2   4      249.83      252.18      2.56 o 
   1   2   4       36.62       39.82      0.99 o 
   2   2   4        8.47       12.42      0.42 o 
   3   2   4        7.03        8.75      0.45 o 
   4   2   4       81.68       71.90      1.33 o 
   5   2   4      108.88      107.99      1.83 o 
   6   2   4      245.97      238.54      4.14 o 
   7   2   4      132.85      132.96      2.99 o 
   8   2   4       64.72       66.57      2.88 o 
   9   2   4        4.96        3.28      0.79 o 
  10   2   4       42.29       42.03      1.94 o 
  11   2   4        1.35        0.75      0.88 o 
  12   2   4        0.01       -0.14      0.97 o 
  13   2   4        3.45        4.41      1.50 o 
 -12   3   4        8.24        7.80      1.54 o 
 -11   3   4       11.36       13.70      1.36 o 
 -10   3   4       35.69       35.22      1.66 o 
  -9   3   4       19.34       20.44      1.51 o 
  -8   3   4       76.83       79.31      2.11 o 
  -7   3   4      186.40      170.82      3.15 o 
  -6   3   4      781.88      759.79      8.97 o 
  -5   3   4      215.68      212.07      3.07 o 
  -4   3   4      855.01      859.52      9.66 o 
  -3   3   4      432.58      458.79      5.33 o 
  -2   3   4      111.41      113.69      2.28 o 
  -1   3   4       40.36       40.00      1.13 o 
   0   3   4      111.16      108.82      1.87 o 
   1   3   4      211.47      207.78      3.06 o 
   2   3   4      112.21      111.96      2.14 o 
   3   3   4      183.00      187.07      2.94 o 
   4   3   4      529.95      525.64      5.64 o 
   5   3   4      675.42      684.76     10.98 o 
   6   3   4      357.31      359.40      5.10 o 
   7   3   4       61.68       60.32      2.13 o 
   8   3   4       11.33       11.82      1.16 o 
   9   3   4       51.15       52.70      2.13 o 
  10   3   4        8.99        8.16      1.20 o 
  11   3   4        1.76        0.19      0.88 o 
  -9   4   4        0.08       -0.57      0.74 o 
  -8   4   4       17.05       14.03      1.14 o 
  -7   4   4        6.08        6.77      1.06 o 
  -6   4   4       86.56       76.04      2.35 o 
  -5   4   4        5.70        7.29      1.18 o 
  -4   4   4        2.42        1.11      1.42 o 
  -3   4   4        1.60        1.37      1.37 o 
  -2   4   4       17.53       16.36      1.51 o 
  -1   4   4       25.45       26.54      1.49 o 
   0   4   4        1.92        0.68      1.50 o 
   1   4   4        6.00        5.40      0.99 o 
   2   4   4        7.13        6.60      0.99 o 
   3   4   4        2.18        3.90      0.96 o 
   4   4   4       21.08       19.59      1.61 o 
   5   4   4        0.53        1.22      1.26 o 
   6   4   4       23.72       18.47      1.56 o 
   7   4   4        0.75        1.04      0.61 o 
   8   4   4        3.71        3.05      0.82 o 
  -1   5   4       16.30       15.84      1.91 o 
   0   5   4       14.24       15.71      1.61 o 
 -15   0   5       54.77       55.17      3.28 o 
 -13   0   5        1.02        0.05      1.05 o 
 -11   0   5       67.50       70.55      3.96 o 
  -9   0   5       15.90       13.16      1.24 o 
  -7   0   5     2053.38     2244.08     25.77 o 
  -5   0   5      421.42      460.76      7.63 o 
  -3   0   5      860.44      990.37     14.38 o 
  -1   0   5      394.78      451.68      6.95 o 
   1   0   5     3325.80     3286.86     46.01 o 
   3   0   5      316.79      371.52      5.04 o 
   5   0   5      828.64      859.61     13.32 o 
   7   0   5       37.18       40.02      1.83 o 
   9   0   5       50.36       52.39      2.41 o 
  11   0   5       56.88       60.74      3.96 o 
  13   0   5       20.71       23.86      2.21 o 
 -15   1   5        0.61       -0.07      0.99 o 
 -14   1   5        0.05       -0.90      0.88 o 
 -13   1   5       19.98       18.94      1.43 o 
 -12   1   5        2.59        0.69      0.78 o 
 -11   1   5      107.50      114.05      2.29 o 
 -10   1   5       55.18       54.74      1.53 o 
  -9   1   5      151.33      158.04      3.39 o 
  -8   1   5       25.19       27.55      1.25 o 
  -7   1   5      503.70      517.15      5.00 o 
  -6   1   5     1461.74     1627.58     13.56 o 
  -5   1   5      228.12      207.70      2.30 o 
  -4   1   5        0.52        0.36      0.22 o 
  -3   1   5      285.01      306.70      2.70 o 
  -2   1   5      440.20      446.98      3.68 o 
  -1   1   5      779.38      792.07      6.19 o 
   0   1   5      106.57      112.16      1.33 o 
   1   1   5      124.10      133.44      2.30 o 
   2   1   5      671.42      757.55      7.98 o 
   3   1   5      677.35      723.63      7.01 o 
   4   1   5      800.59      917.19      9.79 o 
   5   1   5       25.50       19.77      1.02 o 
   6   1   5      108.85      111.83      2.11 o 
   7   1   5       80.52       78.76      1.87 o 
   8   1   5       27.38       27.19      1.18 o 
   9   1   5        4.09        3.10      0.71 o 
  10   1   5        2.07        0.90      0.64 o 
  11   1   5       20.27       20.29      1.58 o 
  12   1   5        5.43        6.75      1.20 o 
  13   1   5        8.09        8.06      1.36 o 
 -14   2   5       42.83       38.61      2.79 o 
 -13   2   5        1.86        0.35      1.05 o 
 -12   2   5        0.71        0.60      1.05 o 
 -11   2   5       32.54       32.06      2.36 o 
 -10   2   5        9.71        9.79      0.92 o 
  -9   2   5        0.06       -0.01      0.51 o 
  -8   2   5        5.72        7.04      0.61 o 
  -7   2   5       68.60       81.18      1.50 o 
  -6   2   5      210.98      225.09      2.69 o 
  -5   2   5       26.45       23.19      0.72 o 
  -4   2   5      567.61      643.52      5.43 o 
  -3   2   5      144.34      146.66      1.67 o 
  -2   2   5        7.08        7.03      0.28 o 
  -1   2   5      310.20      324.97      3.12 o 
   0   2   5      101.67      103.32      1.59 o 
   1   2   5       87.93       83.25      1.26 o 
   2   2   5        8.74        8.18      0.59 o 
   3   2   5       60.38       50.16      1.00 o 
   4   2   5        8.79        8.55      0.58 o 
   5   2   5      206.52      215.97      3.32 o 
   6   2   5      354.57      355.48      5.50 o 
   7   2   5       51.81       47.71      1.98 o 
   8   2   5        0.00       -0.36      0.63 o 
   9   2   5       44.54       43.98      1.94 o 
  10   2   5       54.88       51.28      2.95 o 
  11   2   5        7.56        6.88      1.15 o 
  12   2   5        0.10        0.22      1.05 o 
 -12   3   5        0.61        0.87      1.05 o 
 -11   3   5       25.56       26.22      1.68 o 
 -10   3   5       22.08       19.84      1.35 o 
  -9   3   5       59.46       57.70      1.90 o 
  -8   3   5        2.98        4.43      0.74 o 
  -7   3   5      159.79      156.71      2.99 o 
  -6   3   5      622.75      603.97      7.45 o 
  -5   3   5       11.82       11.09      0.99 o 
  -4   3   5       28.94       29.60      2.61 o 
  -3   3   5       47.45       47.37      1.89 o 
  -2   3   5      143.72      140.01      2.59 o 
  -1   3   5      106.47       99.21      1.97 o 
   0   3   5        2.56        3.34      0.65 o 
   1   3   5      168.14      161.81      2.63 o 
   2   3   5        0.02        0.06      1.10 o 
   3   3   5      219.10      223.46      4.14 o 
   4   3   5       28.00       31.65      1.15 o 
   5   3   5       13.21       15.15      0.94 o 
   6   3   5       60.95       64.60      1.85 o 
   7   3   5        1.55        0.48      0.92 o 
   8   3   5        0.98        0.73      0.76 o 
   9   3   5        9.81       10.00      1.27 o 
  10   3   5        3.77        4.12      1.16 o 
  11   3   5        2.77        3.88      1.08 o 
  -9   4   5        9.04        9.91      1.11 o 
  -8   4   5        6.14        5.53      0.97 o 
  -7   4   5      134.87      115.99      6.10 o 
  -6   4   5       46.04       40.22      1.75 o 
  -5   4   5      230.44      219.16      5.64 o 
  -4   4   5       36.27       31.08      2.21 o 
  -3   4   5        7.55        6.80      1.11 o 
  -2   4   5       41.03       46.78      2.34 o 
  -1   4   5       47.01       48.78      2.01 o 
   0   4   5       61.94       62.15      2.32 o 
   1   4   5        4.92        2.80      0.88 o 
   2   4   5        2.75        2.20      0.96 o 
   3   4   5      349.98      334.76      6.09 o 
   4   4   5       43.19       37.43      5.15 o 
   5   4   5      237.04      213.05      4.91 o 
   6   4   5       19.47       20.58      1.65 o 
   7   4   5       28.14       28.27      1.93 o 
   8   4   5        5.16        7.12      1.23 o 
 -14   0   6       33.48       33.43      4.64 o 
 -12   0   6        0.17       -0.49      0.85 o 
 -10   0   6      365.23      381.13      5.74 o 
  -8   0   6        1.49        0.16      0.40 o 
  -6   0   6        6.32        0.82      0.58 o 
  -4   0   6      509.91      516.53      6.48 o 
  -2   0   6     2203.85     2356.01     32.82 o 
   0   0   6     1751.02     1775.52     25.80 o 
   2   0   6     1479.64     1503.28     21.53 o 
   4   0   6       15.29       41.95      3.82 o 
   6   0   6      580.67      602.33     10.14 o 
   8   0   6      208.49      197.41      7.10 o 
  10   0   6       13.70       14.60      1.54 o 
  12   0   6       26.06       27.20      2.32 o 
 -15   1   6        0.44        1.44      1.05 o 
 -14   1   6       19.23       18.65      1.50 o 
 -13   1   6        0.15       -0.10      0.74 o 
 -12   1   6       11.44        9.74      1.05 o 
 -11   1   6        0.20       -0.21      0.69 o 
 -10   1   6       48.15       49.73      1.25 o 
  -9   1   6       92.95       89.29      1.59 o 
  -8   1   6       18.24       24.10      0.82 o 
  -7   1   6        1.22        1.40      0.35 o 
  -6   1   6        2.12        1.38      0.37 o 
  -5   1   6       10.81       10.44      0.44 o 
  -4   1   6      265.31      287.77      2.85 o 
  -3   1   6      258.60      297.43      2.71 o 
  -2   1   6       11.18       14.05      0.41 o 
  -1   1   6       38.44       38.46      0.73 o 
   0   1   6     1486.82     1572.73     12.87 o 
   1   1   6      236.78      262.17      3.19 o 
   2   1   6      658.47      718.37      6.26 o 
   3   1   6       34.00       33.39      1.02 o 
   4   1   6        0.85        4.89      0.98 o 
   5   1   6       19.10       22.47      0.90 o 
   6   1   6       17.20       16.19      1.10 o 
   7   1   6        1.85        0.99      0.46 o 
   8   1   6       11.72        9.96      0.82 o 
   9   1   6        0.20       -0.57      0.50 o 
  10   1   6        4.75        4.14      0.95 o 
  11   1   6       14.00       11.25      1.26 o 
  12   1   6        9.07        5.21      1.20 o 
  13   1   6        6.30        8.74      1.42 o 
 -14   2   6        7.09        4.64      1.63 o 
 -13   2   6        7.55        5.60      1.54 o 
 -12   2   6       22.29       25.05      2.12 o 
 -11   2   6       16.01       15.06      1.36 o 
 -10   2   6      185.16      187.61      3.00 o 
  -9   2   6      130.20      111.17      2.43 o 
  -8   2   6      516.61      519.25      5.86 o 
  -7   2   6       12.33       11.04      0.62 o 
  -6   2   6      256.75      262.58      3.02 o 
  -5   2   6      145.08      141.73      1.80 o 
  -4   2   6      190.75      188.30      2.08 o 
  -3   2   6      150.52      151.31      1.63 o 
  -2   2   6      380.31      376.24      3.01 o 
  -1   2   6      500.63      506.98      3.83 o 
   0   2   6      898.26      907.81     11.32 o 
   1   2   6      320.47      350.91      3.45 o 
   2   2   6     3026.96     3177.57     25.67 o 
   3   2   6      612.45      665.08      6.11 o 
   4   2   6      445.00      444.46      5.54 o 
   5   2   6        0.02       -0.10      0.54 o 
   6   2   6       68.69       69.61      2.09 o 
   7   2   6      263.95      267.35      6.18 o 
   8   2   6       60.17       60.41      2.13 o 
   9   2   6        0.11       -0.89      0.59 o 
  10   2   6       40.10       41.88      2.04 o 
  11   2   6       71.63       77.13      2.83 o 
  12   2   6      183.51      200.95      5.78 o 
 -12   3   6        8.85       11.04      1.84 o 
 -11   3   6        0.00        0.32      0.83 o 
 -10   3   6       60.68       54.23      1.91 o 
  -9   3   6       12.48        9.20      0.96 o 
  -8   3   6        0.06        0.19      0.57 o 
  -7   3   6      131.63      113.56      2.52 o 
  -6   3   6       42.24       42.25      1.56 o 
  -5   3   6        5.80        5.33      1.06 o 
  -4   3   6       29.16       26.06      1.16 o 
  -3   3   6        5.85        6.55      0.63 o 
  -2   3   6       45.51       46.33      1.39 o 
  -1   3   6       11.82       11.61      0.94 o 
   0   3   6       67.55       62.50      1.85 o 
   1   3   6       22.96       22.45      1.24 o 
   2   3   6        2.69        3.48      0.68 o 
   3   3   6      132.93      132.24      2.76 o 
   4   3   6      143.50      141.39      2.52 o 
   5   3   6       25.90       29.03      1.21 o 
   6   3   6        0.04       -0.45      0.59 o 
   7   3   6        8.27        8.07      1.06 o 
   8   3   6        9.30       10.37      1.23 o 
   9   3   6        1.48       -0.94      0.76 o 
  10   3   6        3.72        3.43      1.08 o 
  -9   4   6       29.99       29.92      1.77 o 
  -8   4   6      161.68      148.05      3.53 o 
  -7   4   6       38.82       43.23      2.34 o 
  -6   4   6       99.93       93.48      2.55 o 
  -5   4   6       91.30       91.19      2.27 o 
  -4   4   6       25.89       21.93      1.90 o 
  -3   4   6       27.94       30.19      2.02 o 
  -2   4   6       36.95       35.72      2.20 o 
  -1   4   6      112.55      113.59      3.65 o 
   0   4   6       11.67       11.04      1.29 o 
   1   4   6      136.09      144.57      3.69 o 
   2   4   6       88.74       86.01      3.80 o 
   3   4   6      134.14      142.48      5.39 o 
   4   4   6       63.95       66.91      2.70 o 
   5   4   6       42.22       47.63      2.32 o 
   6   4   6        9.01        9.06      1.31 o 
   7   4   6       13.90       13.03      1.48 o 
 -15   0   7       14.41        9.24      1.83 o 
 -13   0   7       80.34       90.98      8.19 o 
 -11   0   7       35.66       40.50      3.82 o 
  -9   0   7      349.48      350.89      9.83 o 
  -7   0   7      313.56      313.32      6.08 o 
  -5   0   7      944.08     1008.76     12.05 o 
  -3   0   7     2010.19     2109.54     40.28 o 
  -1   0   7       16.03       18.57      0.97 o 
   1   0   7     2234.77     2330.25     38.37 o 
   3   0   7      826.79      805.74     10.09 o 
   5   0   7      413.66      395.44     11.20 o 
   7   0   7       74.18       66.51      2.51 o 
   9   0   7       55.71       62.47      3.00 o 
  11   0   7        8.35       11.24      1.64 o 
  13   0   7       56.24       68.13      3.69 o 
 -15   1   7        8.92        6.80      1.36 o 
 -14   1   7        1.61        0.58      0.87 o 
 -13   1   7        0.01        0.09      0.78 o 
 -12   1   7        2.12        2.12      0.82 o 
 -11   1   7       61.03       53.90      1.97 o 
 -10   1   7       23.80       21.19      0.86 o 
  -9   1   7       32.38       39.51      1.10 o 
  -8   1   7      270.50      282.97      3.55 o 
  -7   1   7        3.01        4.73      0.49 o 
  -6   1   7       45.10       59.37      1.35 o 
  -5   1   7        1.09        2.57      0.40 o 
  -4   1   7        5.51        7.50      0.42 o 
  -3   1   7      194.40      222.08      2.33 o 
  -2   1   7       35.70       43.47      0.67 o 
  -1   1   7       63.19       62.37      0.99 o 
   0   1   7      442.77      525.70      5.86 o 
   1   1   7      301.27      342.90      4.12 o 
   2   1   7      669.43      816.82      7.81 o 
   3   1   7      420.08      440.16      5.21 o 
   4   1   7       64.56       70.05      1.41 o 
   5   1   7       20.61       19.83      0.88 o 
   6   1   7       15.66       13.76      0.85 o 
   7   1   7       41.16       39.95      1.46 o 
   8   1   7       48.88       43.42      1.58 o 
   9   1   7        4.96        4.40      0.78 o 
  10   1   7       47.15       40.64      1.99 o 
  11   1   7        1.14        0.92      0.83 o 
  12   1   7       48.24       53.03      4.75 o 
  13   1   7        4.04        1.21      1.04 o 
 -14   2   7        7.49        7.83      1.71 o 
 -13   2   7       19.28       20.71      2.18 o 
 -12   2   7       25.26       21.14      2.02 o 
 -11   2   7      144.36      134.56      3.35 o 
 -10   2   7       41.30       41.06      1.38 o 
  -9   2   7      537.22      494.33     10.62 o 
  -8   2   7      325.30      330.35      6.74 o 
  -7   2   7      133.53      124.51      2.11 o 
  -6   2   7        0.54        0.22      0.33 o 
  -5   2   7      267.93      273.00      3.18 o 
  -4   2   7      482.38      486.25      4.28 o 
  -3   2   7      335.76      321.30      2.85 o 
  -2   2   7       19.51       15.05      0.45 o 
  -1   2   7      780.97      829.11      7.24 o 
   0   2   7      319.74      321.45      3.79 o 
   1   2   7     1277.48     1329.61     11.23 o 
   2   2   7       31.87       36.76      0.90 o 
   3   2   7      145.68      143.78      1.97 o 
   4   2   7       78.79       76.34      2.21 o 
   5   2   7      206.72      207.56      3.81 o 
   6   2   7        1.41        0.25      0.56 o 
   7   2   7       49.10       45.47      1.83 o 
   8   2   7       16.88       13.80      1.64 o 
   9   2   7       45.92       43.30      1.97 o 
  10   2   7        4.68        2.99      0.88 o 
  11   2   7       15.33       14.74      1.67 o 
  12   2   7        1.31        2.32      1.35 o 
 -12   3   7        0.33        0.41      0.88 o 
 -11   3   7        4.87        5.25      1.10 o 
 -10   3   7       14.62       11.09      1.20 o 
  -9   3   7       23.41       21.04      1.22 o 
  -8   3   7        3.00        2.25      0.68 o 
  -7   3   7        8.57        8.56      0.96 o 
  -6   3   7       50.83       51.35      2.06 o 
  -5   3   7        0.10       -0.77      0.51 o 
  -4   3   7       11.02       11.38      0.85 o 
  -3   3   7       19.92       21.72      0.87 o 
  -2   3   7       31.88       33.78      1.21 o 
  -1   3   7       28.29       33.45      1.37 o 
   0   3   7       60.74       62.95      1.81 o 
   1   3   7      170.29      174.60      3.20 o 
   2   3   7       29.32       28.72      1.46 o 
   3   3   7       49.73       51.40      1.94 o 
   4   3   7       70.78       72.28      1.70 o 
   5   3   7       34.45       36.18      1.34 o 
   6   3   7        3.71        4.21      1.78 o 
   7   3   7        9.16        8.79      1.02 o 
   8   3   7       27.99       27.87      1.68 o 
   9   3   7        7.67        6.15      1.12 o 
  10   3   7        2.87        4.86      1.12 o 
  -9   4   7        5.51        8.72      1.36 o 
  -8   4   7      135.37      129.85      3.41 o 
  -7   4   7       19.55       11.02      1.16 o 
  -6   4   7       23.95       26.98      1.42 o 
  -5   4   7       21.94       23.04      2.02 o 
  -4   4   7       36.44       36.10      2.41 o 
  -3   4   7       53.14       54.65      3.41 o 
  -2   4   7       16.41       19.81      1.52 o 
  -1   4   7      259.68      258.82      5.16 o 
   0   4   7       12.63       14.62      1.40 o 
   1   4   7      117.31      115.68      3.33 o 
   2   4   7       83.76       88.98      2.96 o 
   3   4   7        4.41        4.81      1.12 o 
   4   4   7       45.43       49.16      2.76 o 
   5   4   7        4.36        2.36      0.99 o 
   6   4   7        7.00        6.88      1.27 o 
   7   4   7        6.19        5.21      1.18 o 
 -14   0   8       42.68       43.24      3.14 o 
 -12   0   8      136.27      135.81      4.44 o 
 -10   0   8      254.89      247.65      5.89 o 
  -8   0   8      422.66      451.50     13.38 o 
  -6   0   8      356.90      366.59      6.76 o 
  -4   0   8      576.53      610.80      9.75 o 
  -2   0   8     5447.71     5820.63    121.11 o 
   0   0   8     1354.05     1661.04     23.85 o 
   2   0   8     1319.76     1336.78     19.60 o 
   4   0   8        4.22        3.44      0.68 o 
   6   0   8      401.14      383.39      7.34 o 
   8   0   8      298.31      280.38      6.27 o 
  10   0   8      370.58      331.73     13.93 o 
  12   0   8        0.63        0.10      1.05 o 
 -14   1   8        1.64        0.55      0.95 o 
 -13   1   8       11.38       12.77      1.23 o 
 -12   1   8       57.66       65.75      2.90 o 
 -11   1   8      121.74      109.42      2.73 o 
 -10   1   8        2.62        1.71      0.97 o 
  -9   1   8        8.32        7.51      0.65 o 
  -8   1   8       69.97       64.12      1.40 o 
  -7   1   8       34.96       32.05      0.91 o 
  -6   1   8       17.03       18.40      0.77 o 
  -5   1   8        1.33        0.82      0.28 o 
  -4   1   8      380.56      384.44      3.76 o 
  -3   1   8      358.09      386.80      3.72 o 
  -2   1   8      508.17      509.12      4.67 o 
  -1   1   8      574.62      664.69      5.88 o 
   0   1   8     2380.63     2649.08     26.28 o 
   1   1   8      106.70      130.93      2.52 o 
   2   1   8      180.78      183.13      2.88 o 
   3   1   8        0.17       -0.05      0.29 o 
   4   1   8      499.15      509.95      5.52 o 
   5   1   8      179.63      188.64      2.99 o 
   6   1   8      104.42       94.05      2.11 o 
   7   1   8        5.54        5.94      0.74 o 
   8   1   8       70.81       79.20      2.11 o 
   9   1   8       73.22       68.93      2.47 o 
  10   1   8      178.15      182.01      4.25 o 
  11   1   8        3.90        4.54      1.08 o 
  12   1   8       16.61       10.66      1.42 o 
 -13   2   8        1.79        1.91      1.24 o 
 -12   2   8       36.85       43.13      2.70 o 
 -11   2   8        0.20        0.68      0.97 o 
 -10   2   8        5.39        3.50      0.88 o 
  -9   2   8       36.25       31.32      1.40 o 
  -8   2   8       21.48       21.55      1.31 o 
  -7   2   8       22.29       19.33      1.02 o 
  -6   2   8      282.72      292.22      3.66 o 
  -5   2   8       55.27       62.44      1.40 o 
  -4   2   8      340.40      342.17      3.27 o 
  -3   2   8      283.97      295.10      2.55 o 
  -2   2   8      465.31      474.29      3.95 o 
  -1   2   8       16.21       17.95      0.57 o 
   0   2   8       55.88       76.42      1.20 o 
   1   2   8       48.79       59.30      1.10 o 
   2   2   8        1.72       -0.04      0.26 o 
   3   2   8        0.84        1.13      0.43 o 
   4   2   8      123.77      124.25      2.36 o 
   5   2   8        6.31        5.94      0.95 o 
   6   2   8       49.57       49.07      1.95 o 
   7   2   8       60.43       59.93      2.22 o 
   8   2   8       29.46       33.32      2.44 o 
   9   2   8       19.87       20.46      2.05 o 
  10   2   8        0.15        0.51      0.88 o 
  11   2   8       11.84       14.16      1.48 o 
 -12   3   8        9.00        9.09      1.31 o 
 -11   3   8       13.87       18.22      1.52 o 
 -10   3   8       82.86       77.20      2.67 o 
  -9   3   8        0.49       -0.29      0.72 o 
  -8   3   8        3.72        4.04      0.88 o 
  -7   3   8       37.68       38.72      1.77 o 
  -6   3   8       31.12       29.57      1.45 o 
  -5   3   8       56.06       53.37      1.76 o 
  -4   3   8       20.66       19.33      0.90 o 
  -3   3   8      279.15      279.86      3.76 o 
  -2   3   8      118.10      117.37      2.22 o 
  -1   3   8      305.03      310.44      5.44 o 
   0   3   8      424.08      419.03      5.76 o 
   1   3   8      122.49      121.77      2.63 o 
   2   3   8       51.68       52.77      1.99 o 
   3   3   8       11.76       12.03      0.99 o 
   4   3   8       22.73       21.44      0.98 o 
   5   3   8       71.15       73.76      3.47 o 
   6   3   8       19.81       20.70      1.36 o 
   7   3   8       23.30       26.39      1.56 o 
   8   3   8       25.79       22.57      1.52 o 
   9   3   8      200.69      213.87      4.78 o 
  10   3   8       86.14      107.02      3.33 o 
  -8   4   8        0.34       -0.11      1.51 o 
  -7   4   8        6.04        5.33      0.96 o 
  -6   4   8       17.67       15.90      1.95 o 
  -5   4   8        8.48        7.96      1.44 o 
  -4   4   8       30.69       30.40      2.12 o 
  -3   4   8        1.10        0.68      0.97 o 
  -2   4   8      117.03      110.60      3.86 o 
  -1   4   8       59.07       60.29      2.46 o 
   0   4   8       80.07       81.02      4.16 o 
   1   4   8        6.70        4.97      1.15 o 
   2   4   8        2.06        1.09      0.88 o 
   3   4   8        1.03        2.42      0.88 o 
   4   4   8        5.14        6.60      1.47 o 
   5   4   8        3.42        2.64      0.99 o 
   6   4   8        0.30       -1.12      0.83 o 
 -15   0   9        8.98       11.77      3.28 o 
 -13   0   9      284.50      280.01      7.24 o 
 -11   0   9       68.92       71.31      8.06 o 
  -9   0   9      122.01      119.47      3.67 o 
  -7   0   9      167.90      167.12      5.73 o 
  -5   0   9      705.95      746.42     22.39 o 
  -3   0   9      936.83     1041.78     15.64 o 
  -1   0   9     1905.62     2161.93     30.70 o 
   1   0   9      210.77      218.35      4.92 o 
   3   0   9     1090.06     1093.03     16.61 o 
   5   0   9       33.08       31.18      1.63 o 
   7   0   9      112.74      102.93      3.37 o 
   9   0   9        0.04        0.00      1.23 o 
  11   0   9        4.88        4.92      1.35 o 
 -14   1   9        0.36       -0.61      0.92 o 
 -13   1   9       25.55       20.78      1.46 o 
 -12   1   9        6.57        8.12      1.09 o 
 -11   1   9      326.53      314.40      8.12 o 
 -10   1   9        2.00        0.83      0.60 o 
  -9   1   9       95.91       90.69      2.22 o 
  -8   1   9        1.12       -0.02      0.63 o 
  -7   1   9      457.52      483.69      5.38 o 
  -6   1   9      194.74      194.80      2.73 o 
  -5   1   9      359.74      368.94      3.76 o 
  -4   1   9       87.68       88.84      1.23 o 
  -3   1   9      312.63      318.93      3.23 o 
  -2   1   9       67.70       97.88      1.46 o 
  -1   1   9     2558.58     2696.63     21.84 o 
   0   1   9      373.35      438.73      5.24 o 
   1   1   9      602.11      606.31      6.88 o 
   2   1   9      104.99       93.37      1.78 o 
   3   1   9      660.95      641.01      6.59 o 
   4   1   9        0.94        0.55      0.37 o 
   5   1   9      153.38      148.30      2.72 o 
   6   1   9        1.77        0.70      0.57 o 
   7   1   9       55.13       49.31      1.66 o 
   8   1   9      104.35       87.59      2.68 o 
   9   1   9      135.18      137.15      4.42 o 
  10   1   9       10.60        6.57      1.15 o 
  11   1   9       60.76       61.19      2.51 o 
  12   1   9        3.13        2.79      1.34 o 
 -13   2   9       31.92       31.66      2.41 o 
 -12   2   9        2.76        1.99      1.05 o 
 -11   2   9        1.11        0.62      1.05 o 
 -10   2   9       10.16        9.03      1.29 o 
  -9   2   9       22.04       23.56      2.14 o 
  -8   2   9        0.62       -0.34      0.50 o 
  -7   2   9       99.59       94.99      1.92 o 
  -6   2   9        0.29       -0.23      0.39 o 
  -5   2   9      191.30      192.62      2.37 o 
  -4   2   9        6.37        9.51      0.50 o 
  -3   2   9      301.24      285.11      2.69 o 
  -2   2   9        2.34        2.63      0.34 o 
  -1   2   9       95.19       97.22      1.79 o 
   0   2   9        3.17        2.94      0.31 o 
   1   2   9        0.21        0.26      0.25 o 
   2   2   9        0.19        0.33      0.28 o 
   3   2   9       25.46       24.24      1.02 o 
   4   2   9        5.91        5.41      0.64 o 
   5   2   9        9.06        8.63      0.88 o 
   6   2   9       54.48       46.86      1.88 o 
   7   2   9      156.70      160.07      3.65 o 
   8   2   9       23.80       21.07      1.52 o 
   9   2   9       12.50       14.55      1.56 o 
  10   2   9        3.14        5.08      1.10 o 
  11   2   9        0.76        0.55      0.95 o 
 -11   3   9       38.39       41.20      2.10 o 
 -10   3   9      107.88       97.95      3.33 o 
  -9   3   9        0.60       -0.13      0.72 o 
  -8   3   9        6.18        7.34      0.99 o 
  -7   3   9       32.78       32.47      2.13 o 
  -6   3   9       79.40       79.15      2.21 o 
  -5   3   9      101.51      100.82      2.45 o 
  -4   3   9       11.59       15.09      0.87 o 
  -3   3   9      754.53      781.75      7.31 o 
  -2   3   9      235.39      238.30      6.12 o 
  -1   3   9      377.95      371.68      5.31 o 
   0   3   9      106.11      112.13      3.14 o 
   1   3   9       40.60       35.21      1.46 o 
   2   3   9       50.53       50.24      2.10 o 
   3   3   9       63.35       54.88      1.93 o 
   4   3   9        2.25        2.15      0.54 o 
   5   3   9       44.52       41.30      1.49 o 
   6   3   9       31.16       34.87      1.72 o 
   7   3   9      253.78      263.95      5.10 o 
   8   3   9        8.20        8.74      1.16 o 
   9   3   9       81.09       75.94      2.84 o 
  -8   4   9        1.36        0.90      0.79 o 
  -7   4   9        8.84        7.93      1.02 o 
  -6   4   9        1.82        1.23      1.50 o 
  -5   4   9        0.99        1.77      1.16 o 
  -4   4   9        0.58        1.22      1.64 o 
  -3   4   9        9.43        8.13      1.91 o 
  -2   4   9       44.33       48.21      2.70 o 
  -1   4   9      213.53      214.48      4.76 o 
   0   4   9        8.13        9.21      1.31 o 
   1   4   9        0.27       -0.84      0.83 o 
   2   4   9        4.77        4.37      1.04 o 
   3   4   9        0.81        0.49      0.88 o 
   4   4   9        0.39        0.56      0.83 o 
   5   4   9        6.76        6.39      1.26 o 
   6   4   9        2.38        2.03      1.04 o 
 -14   0  10       17.03       16.67      2.12 o 
 -12   0  10        7.00        7.33      1.64 o 
 -10   0  10       17.95       20.61      2.32 o 
  -8   0  10      165.36      157.39      7.65 o 
  -6   0  10       41.22       40.77      1.33 o 
  -4   0  10      177.10      202.54      6.83 o 
  -2   0  10     3318.27     3846.74     53.58 o 
   0   0  10       39.95       64.93      2.21 o 
   2   0  10      242.86      236.02      4.83 o 
   4   0  10        0.95        0.18      0.60 o 
   6   0  10      183.09      178.92      4.53 o 
   8   0  10      429.23      384.16      8.01 o 
  10   0  10       47.83       39.70      5.73 o 
  12   0  10       23.96       24.58      3.28 o 
 -14   1  10       56.45       64.40      2.83 o 
 -13   1  10       14.36       10.22      1.36 o 
 -12   1  10       64.15       66.92      2.25 o 
 -11   1  10        8.87        8.34      1.05 o 
 -10   1  10      137.29      141.14      3.82 o 
  -9   1  10       11.16        8.76      0.88 o 
  -8   1  10      293.76      289.73      4.40 o 
  -7   1  10        3.02        4.58      0.73 o 
  -6   1  10      713.88      738.78      6.80 o 
  -5   1  10      219.10      218.20      2.61 o 
  -4   1  10     2270.47     2433.99     19.87 o 
  -3   1  10       75.39       98.59      1.64 o 
  -2   1  10      782.91      808.58      7.14 o 
  -1   1  10       49.37       44.88      1.30 o 
   0   1  10      767.51      752.80      8.54 o 
   1   1  10       13.65       13.08      0.74 o 
   2   1  10      321.33      319.47      4.26 o 
   3   1  10        0.56        0.73      0.34 o 
   4   1  10      719.01      719.34      8.39 o 
   5   1  10      193.61      189.23      3.24 o 
   6   1  10      685.25      652.54      9.03 o 
   7   1  10       38.05       39.66      1.83 o 
   8   1  10      328.76      297.30      6.07 o 
   9   1  10        1.36        2.27      0.88 o 
  10   1  10        3.83        4.37      1.10 o 
  11   1  10        0.23       -0.55      0.79 o 
  12   1  10       35.66       40.96      2.31 o 
 -13   2  10       20.49       24.76      2.41 o 
 -12   2  10       18.41       15.67      1.83 o 
 -11   2  10        7.05        5.10      1.04 o 
 -10   2  10       11.26       10.00      1.39 o 
  -9   2  10        6.75        6.30      0.80 o 
  -8   2  10        0.36       -0.19      0.50 o 
  -7   2  10        0.25       -0.55      0.40 o 
  -6   2  10        3.51        3.31      0.57 o 
  -5   2  10      556.84      561.77      5.41 o 
  -4   2  10       10.63       13.89      0.62 o 
  -3   2  10      358.99      384.76      3.69 o 
  -2   2  10       42.92       41.68      1.04 o 
  -1   2  10        5.19        3.66      0.40 o 
   0   2  10        0.08        0.07      0.29 o 
   1   2  10        3.12        4.04      0.43 o 
   2   2  10       69.11       69.34      1.66 o 
   3   2  10       33.69       34.94      1.30 o 
   4   2  10        0.01        0.12      0.46 o 
   5   2  10       66.20       69.70      2.21 o 
   6   2  10       19.43       23.88      1.70 o 
   7   2  10      300.28      315.26      5.76 o 
   8   2  10       77.38       89.00      2.81 o 
   9   2  10       12.67       11.96      1.32 o 
  10   2  10        0.58        0.20      0.88 o 
  11   2  10        9.26        9.66      1.36 o 
 -11   3  10        0.60        0.64      0.95 o 
 -10   3  10       18.16       18.99      1.47 o 
  -9   3  10       17.39       19.43      1.40 o 
  -8   3  10       58.51       59.45      2.43 o 
  -7   3  10        1.27        1.34      1.09 o 
  -6   3  10      107.87      106.59      2.75 o 
  -5   3  10       26.13       26.46      1.32 o 
  -4   3  10      119.32      119.80      2.23 o 
  -3   3  10      239.39      234.29      2.89 o 
  -2   3  10       14.18       14.47      1.30 o 
  -1   3  10        1.32        0.13      0.64 o 
   0   3  10       38.32       33.17      1.62 o 
   1   3  10       12.36       13.35      1.41 o 
   2   3  10      113.51      109.49      3.03 o 
   3   3  10       26.80       27.07      1.15 o 
   4   3  10       28.26       28.11      1.24 o 
   5   3  10        8.21        9.14      0.93 o 
   6   3  10        8.06       11.66      1.19 o 
   7   3  10       58.24       57.92      2.25 o 
   8   3  10       11.03        9.58      2.52 o 
   9   3  10        9.11        9.49      1.37 o 
  -8   4  10        0.71       -0.78      0.83 o 
  -7   4  10        8.71        8.70      1.02 o 
  -6   4  10        8.91        9.49      1.63 o 
  -5   4  10        7.42        6.72      1.44 o 
  -4   4  10        6.24        8.29      1.44 o 
  -3   4  10        9.57        8.19      2.18 o 
  -2   4  10       24.89       24.42      1.72 o 
  -1   4  10        3.60        3.65      1.05 o 
   0   4  10        0.23       -0.05      0.83 o 
   1   4  10        5.71        6.83      1.15 o 
   2   4  10        2.47        1.23      0.88 o 
   3   4  10       12.32       13.80      1.51 o 
   4   4  10        0.03       -0.16      0.83 o 
   5   4  10        4.91        5.53      1.31 o 
 -13   0  11      174.84      169.99      5.50 o 
 -11   0  11        1.78       -0.39      0.85 o 
  -9   0  11      186.52      191.35      4.92 o 
  -7   0  11       12.77       13.03      0.85 o 
  -5   0  11      115.03      122.98      3.37 o 
  -3   0  11     1324.38     1453.28     21.53 o 
  -1   0  11      194.42      192.29      4.23 o 
   1   0  11      886.51      845.40     13.42 o 
   3   0  11        1.63        0.68      0.77 o 
   5   0  11        4.83       -0.55      1.64 o 
   7   0  11      233.35      218.92      6.55 o 
   9   0  11       48.68       53.26      3.82 o 
  11   0  11       36.95       37.14      3.55 o 
 -14   1  11        9.23        8.38      1.40 o 
 -13   1  11       20.53       25.45      1.82 o 
 -12   1  11       22.77       20.98      1.62 o 
 -11   1  11       93.33       94.08      2.59 o 
 -10   1  11        0.54       -0.21      0.66 o 
  -9   1  11      213.79      209.12      3.72 o 
  -8   1  11        0.25        0.27      0.63 o 
  -7   1  11      745.34      742.85      6.93 o 
  -6   1  11       14.83       17.16      0.72 o 
  -5   1  11     1888.13     1958.52     14.98 o 
  -4   1  11      185.65      230.40      3.01 o 
  -3   1  11      874.66      925.92      9.03 o 
  -2   1  11      129.51      156.01      2.01 o 
  -1   1  11       68.93       65.19      1.26 o 
   0   1  11        4.91        4.09      0.52 o 
   1   1  11      949.07      966.66     10.60 o 
   2   1  11        6.70        4.53      0.60 o 
   3   1  11       64.21       63.39      1.53 o 
   4   1  11       17.75       15.99      0.88 o 
   5   1  11     1142.67     1127.49     11.28 o 
   6   1  11        0.01        0.31      0.89 o 
   7   1  11       25.99       24.70      2.16 o 
   8   1  11       13.10       10.19      1.78 o 
   9   1  11        8.36       10.51      1.71 o 
  10   1  11        2.35        3.67      1.08 o 
  11   1  11        2.89        2.56      1.04 o 
 -13   2  11       31.12       30.85      2.49 o 
 -12   2  11        1.69        2.93      1.31 o 
 -11   2  11        0.01       -0.28      0.66 o 
 -10   2  11        3.20        2.81      0.74 o 
  -9   2  11       26.73       25.22      1.29 o 
  -8   2  11       31.54       31.93      1.38 o 
  -7   2  11       44.98       43.74      1.69 o 
  -6   2  11       44.78       44.99      1.35 o 
  -5   2  11      626.44      618.12      5.93 o 
  -4   2  11       22.82       25.96      1.13 o 
  -3   2  11      782.34      780.12      7.23 o 
  -2   2  11       35.89       29.86      1.05 o 
  -1   2  11       87.73       77.96      2.14 o 
   0   2  11       75.68       73.94      1.93 o 
   1   2  11       77.24       67.40      1.50 o 
   2   2  11        2.18        2.42      0.47 o 
   3   2  11       96.69       92.10      2.37 o 
   4   2  11        1.14        1.50      0.60 o 
   5   2  11      451.12      438.72      9.63 o 
   6   2  11      332.56      311.43      5.60 o 
   7   2  11      288.11      288.28      5.48 o 
   8   2  11        0.41        0.47      0.83 o 
   9   2  11       25.26       24.10      1.72 o 
  10   2  11        3.45        5.09      1.15 o 
 -11   3  11       15.69       12.66      4.51 o 
 -10   3  11        3.80        2.22      1.15 o 
  -9   3  11       69.12       63.25      2.39 o 
  -8   3  11       16.29       15.43      1.27 o 
  -7   3  11       53.35       56.59      2.30 o 
  -6   3  11        0.08        0.10      0.75 o 
  -5   3  11        1.57        1.25      0.65 o 
  -4   3  11       17.76       20.38      1.39 o 
  -3   3  11       10.65       11.72      0.72 o 
  -2   3  11       11.62       10.64      1.15 o 
  -1   3  11       60.34       58.29      1.80 o 
   0   3  11       27.82       30.17      2.80 o 
   1   3  11       46.95       41.31      1.93 o 
   2   3  11       15.89       16.30      1.58 o 
   3   3  11      100.88      101.84      2.72 o 
   4   3  11        4.32        3.00      0.69 o 
   5   3  11        6.40        3.33      1.26 o 
   6   3  11       28.78       31.86      2.02 o 
   7   3  11        0.68        0.10      0.76 o 
   8   3  11       11.06        8.75      1.19 o 
  -7   4  11       11.02       12.14      1.77 o 
  -6   4  11       16.55       18.89      2.18 o 
  -5   4  11       14.30       14.20      1.83 o 
  -4   4  11       72.05       71.00      4.92 o 
  -3   4  11       24.68       19.11      2.73 o 
  -2   4  11       41.98       42.39      3.43 o 
  -1   4  11        1.85        1.46      0.95 o 
   0   4  11        6.04        7.45      1.24 o 
   1   4  11        4.91        4.31      1.04 o 
   2   4  11       11.72       12.22      1.85 o 
   3   4  11       14.52       15.62      2.72 o 
   4   4  11       25.96       25.49      1.94 o 
 -14   0  12        1.05        1.60      1.44 o 
 -12   0  12       28.51       26.51      2.21 o 
 -10   0  12      190.27      182.98     11.33 o 
  -8   0  12      429.78      447.02      8.78 o 
  -6   0  12     1195.40     1239.85     19.21 o 
  -4   0  12      306.90      284.83      4.69 o 
  -2   0  12      646.95      627.81     10.42 o 
   0   0  12      485.84      520.74      9.07 o 
   2   0  12     1442.46     1416.80     24.99 o 
   4   0  12     1845.91     1753.89     21.44 o 
   6   0  12      465.48      454.74     23.89 o 
   8   0  12       17.50       19.90      1.83 o 
  10   0  12       67.59       66.90      4.64 o 
 -14   1  12        2.46        2.35      1.20 o 
 -13   1  12        3.68        3.36      1.15 o 
 -12   1  12       18.22       18.82      1.87 o 
 -11   1  12        0.71        2.08      1.00 o 
 -10   1  12      128.02      131.70      2.97 o 
  -9   1  12        0.22       -0.78      0.57 o 
  -8   1  12       38.13       36.48      1.10 o 
  -7   1  12      414.65      420.18      4.46 o 
  -6   1  12        9.83       10.84      0.63 o 
  -5   1  12      110.82      110.89      1.85 o 
  -4   1  12      248.51      279.92      3.52 o 
  -3   1  12        2.57        1.85      0.65 o 
  -2   1  12      140.81      139.60      1.86 o 
  -1   1  12       29.03       29.01      1.29 o 
   0   1  12        0.43        0.03      0.36 o 
   1   1  12        0.15        0.35      0.43 o 
   2   1  12      177.56      176.03      3.02 o 
   3   1  12      326.66      321.79      4.07 o 
   4   1  12      131.61      127.47      2.38 o 
   5   1  12      197.39      197.80      6.11 o 
   6   1  12      189.63      181.13      3.94 o 
   7   1  12        8.62        8.42      1.04 o 
   8   1  12        1.11        0.93      0.76 o 
   9   1  12        0.84        0.56      0.83 o 
  10   1  12        4.58        5.98      1.60 o 
  11   1  12       10.75        8.43      1.40 o 
 -13   2  12        0.21       -0.02      1.24 o 
 -12   2  12       21.16       22.46      2.10 o 
 -11   2  12        9.40       10.32      1.31 o 
 -10   2  12       25.83       27.80      2.07 o 
  -9   2  12        4.83        7.03      0.90 o 
  -8   2  12      164.70      167.32      4.97 o 
  -7   2  12        0.27        0.82      0.60 o 
  -6   2  12      427.39      444.69      5.26 o 
  -5   2  12      420.98      425.57      4.41 o 
  -4   2  12      256.38      269.23      3.60 o 
  -3   2  12       80.11       77.90      1.63 o 
  -2   2  12      203.28      191.25      2.77 o 
  -1   2  12        1.55        1.19      0.44 o 
   0   2  12      193.35      188.98      2.79 o 
   1   2  12      147.03      143.15      2.34 o 
   2   2  12      269.68      257.13      3.56 o 
   3   2  12       23.15       21.62      1.32 o 
   4   2  12      184.75      174.57      3.28 o 
   5   2  12       28.05       25.48      1.56 o 
   6   2  12       43.36       37.87      1.85 o 
   7   2  12        6.67        7.16      1.30 o 
   8   2  12       26.03       28.18      1.81 o 
   9   2  12        2.55        0.98      0.96 o 
  10   2  12       23.50       27.95      4.46 o 
 -11   3  12        0.14       -0.32      1.05 o 
 -10   3  12       13.10       13.81      1.71 o 
  -9   3  12        0.04        1.25      0.83 o 
  -8   3  12       93.18       92.71      2.75 o 
  -7   3  12       24.19       23.96      1.43 o 
  -6   3  12      134.60      138.65      5.13 o 
  -5   3  12       81.52       75.75      2.17 o 
  -4   3  12      100.95       95.20      2.41 o 
  -3   3  12       73.90       77.72      1.86 o 
  -2   3  12       30.40       27.69      1.08 o 
  -1   3  12        0.59       -0.08      0.50 o 
   0   3  12       24.06       24.09      1.02 o 
   1   3  12        0.10        0.01      0.42 o 
   2   3  12       51.84       54.92      1.57 o 
   3   3  12        7.40        8.26      0.81 o 
   4   3  12       97.64       99.14      2.33 o 
   5   3  12        1.84        1.88      0.79 o 
   6   3  12       25.60       23.23      1.38 o 
   7   3  12       41.07       39.78      2.72 o 
  -6   4  12       13.43       17.93      2.02 o 
  -5   4  12        0.02        1.64      1.64 o 
  -4   4  12       10.13       12.83      2.46 o 
  -3   4  12       41.00       46.42      4.10 o 
  -2   4  12        4.48        6.10      1.20 o 
  -1   4  12       11.76       14.26      1.56 o 
   0   4  12       17.46       17.19      1.62 o 
   1   4  12       16.32       18.13      1.65 o 
   2   4  12        3.11        3.74      1.31 o 
   3   4  12        0.31        0.64      1.24 o 
 -13   0  13       57.60       55.52      3.82 o 
 -11   0  13      102.11      104.39      3.95 o 
  -9   0  13     1172.86     1128.02     27.17 o 
  -7   0  13     2829.72     2913.66     33.52 o 
  -5   0  13      779.90      773.31     12.84 o 
  -3   0  13      267.43      248.14      5.31 o 
  -1   0  13      834.17      822.77     13.32 o 
   1   0  13      707.62      679.33     11.39 o 
   3   0  13     3803.66     3781.69     53.68 o 
   5   0  13       42.22       38.39      2.12 o 
   7   0  13      118.65      132.71      6.28 o 
   9   0  13        0.45        0.68      0.97 o 
 -13   1  13       14.65       15.75      1.62 o 
 -12   1  13        1.67        0.40      0.86 o 
 -11   1  13        0.35        1.19      0.88 o 
 -10   1  13        0.98        0.63      0.83 o 
  -9   1  13       79.29       82.41      2.35 o 
  -8   1  13       53.77       55.27      1.59 o 
  -7   1  13      267.54      257.37      3.62 o 
  -6   1  13       28.03       24.61      1.06 o 
  -5   1  13      202.32      214.75      2.93 o 
  -4   1  13        9.17        7.23      0.60 o 
  -3   1  13        0.64        0.71      0.40 o 
  -2   1  13        4.66        3.70      0.36 o 
  -1   1  13       25.21       21.25      1.07 o 
   0   1  13       19.69       18.74      1.11 o 
   1   1  13       89.95       96.96      2.16 o 
   2   1  13      152.28      142.58      2.72 o 
   3   1  13       87.31       79.02      2.84 o 
   4   1  13      448.88      432.65      6.00 o 
   5   1  13      184.40      178.18      3.37 o 
   6   1  13        2.39        1.22      0.72 o 
   7   1  13        3.29        1.61      0.83 o 
   8   1  13        2.96        1.81      0.92 o 
   9   1  13       14.71       13.61      1.47 o 
  10   1  13        3.17        2.62      1.04 o 
 -12   2  13        0.33        0.82      1.24 o 
 -11   2  13       84.51       95.00      3.08 o 
 -10   2  13       18.36       18.83      1.93 o 
  -9   2  13      122.11      118.24      3.24 o 
  -8   2  13       39.56       39.04      2.32 o 
  -7   2  13      111.72      123.96      3.17 o 
  -6   2  13      371.10      379.39      5.16 o 
  -5   2  13       11.52       12.97      1.42 o 
  -4   2  13      128.72      136.16      3.31 o 
  -3   2  13      215.77      212.16      3.58 o 
  -2   2  13       61.38       63.12      1.53 o 
  -1   2  13      440.79      442.10      5.14 o 
   0   2  13       19.90       20.22      0.95 o 
   1   2  13      153.50      143.94      2.42 o 
   2   2  13        9.96        9.16      1.06 o 
   3   2  13      229.89      219.03      4.30 o 
   4   2  13      257.09      243.57      4.13 o 
   5   2  13        3.96        4.01      0.76 o 
   6   2  13       65.17       57.94      3.85 o 
   7   2  13       35.85       43.77      2.08 o 
   8   2  13        5.98        7.53      1.29 o 
   9   2  13       16.49       18.17      1.61 o 
 -10   3  13        1.43        0.50      1.05 o 
  -9   3  13        0.51        2.21      1.24 o 
  -8   3  13       11.80        9.34      2.05 o 
  -7   3  13        1.30        1.64      1.37 o 
  -6   3  13        2.29        3.93      0.93 o 
  -5   3  13        2.28        2.51      0.91 o 
  -4   3  13        0.82        1.02      0.73 o 
  -3   3  13        6.61        8.04      1.12 o 
  -2   3  13        2.45        2.23      0.54 o 
  -1   3  13        0.20        0.92      0.46 o 
   0   3  13        0.00       -0.55      0.41 o 
   1   3  13       25.29       23.23      1.13 o 
   2   3  13        0.21       -0.37      0.44 o 
   3   3  13       69.60       67.03      1.87 o 
   4   3  13       26.09       24.28      1.30 o 
   5   3  13       17.80       17.32      1.15 o 
   6   3  13        7.63        8.99      1.02 o 
   7   3  13        0.36        0.64      0.83 o 
  -5   4  13       14.06       14.47      2.73 o 
  -4   4  13        7.57       11.20      2.46 o 
  -3   4  13       31.81       30.31      3.55 o 
  -2   4  13       44.66       46.53      2.35 o 
  -1   4  13       15.12       13.44      1.52 o 
   0   4  13       10.96       13.98      2.59 o 
   1   4  13       38.86       37.71      3.22 o 
   2   4  13        0.61        0.79      0.99 o 
 -12   0  14       79.60       79.14      3.65 o 
 -10   0  14       28.01       25.26      2.12 o 
  -8   0  14        0.09       -1.28      0.85 o 
  -6   0  14       34.51       34.17      2.12 o 
  -4   0  14      472.61      482.69      8.88 o 
  -2   0  14      129.13      121.45      3.57 o 
   0   0  14      379.51      385.43      7.43 o 
   2   0  14      659.77      639.87     11.19 o 
   4   0  14       63.15       64.92      2.26 o 
   6   0  14       25.47       30.43      2.12 o 
   8   0  14       15.06       13.93      1.74 o 
  10   0  14       17.51       18.30      3.00 o 
 -13   1  14        3.24        3.20      1.18 o 
 -12   1  14        9.19        9.47      1.69 o 
 -11   1  14        0.25       -0.73      0.95 o 
 -10   1  14       60.47       62.12      2.51 o 
  -9   1  14      142.35      132.79      5.17 o 
  -8   1  14      115.96      118.12      3.57 o 
  -7   1  14      293.11      299.52      4.06 o 
  -6   1  14        8.12        7.66      0.77 o 
  -5   1  14       32.20       32.39      1.12 o 
  -4   1  14       89.18       85.32      1.73 o 
  -3   1  14        1.02        1.79      0.44 o 
  -2   1  14      105.80      103.43      1.64 o 
  -1   1  14      101.44       99.60      1.79 o 
   0   1  14      560.99      563.72      7.98 o 
   1   1  14      123.00      132.54      2.91 o 
   2   1  14      486.15      470.71      8.86 o 
   3   1  14       28.96       23.76      1.26 o 
   4   1  14       46.38       44.36      1.66 o 
   5   1  14        8.14        5.90      0.80 o 
   6   1  14       36.43       37.42      1.88 o 
   7   1  14        4.98        3.85      0.95 o 
   8   1  14       33.20       31.19      1.88 o 
   9   1  14       11.75       11.20      1.42 o 
 -12   2  14       60.57       57.06      3.41 o 
 -11   2  14        4.75        3.67      1.15 o 
 -10   2  14      125.16      129.11      5.23 o 
  -9   2  14       44.50       44.64      2.15 o 
  -8   2  14      158.15      156.76      3.76 o 
  -7   2  14      109.47      103.89      2.96 o 
  -6   2  14       65.22       61.26      2.24 o 
  -5   2  14       33.18       33.15      1.37 o 
  -4   2  14      168.24      178.86      3.20 o 
  -3   2  14       44.18       43.72      1.53 o 
  -2   2  14      148.32      146.46      2.44 o 
  -1   2  14        0.79       -0.10      0.47 o 
   0   2  14      451.80      452.36      5.47 o 
   1   2  14      121.70      111.77      2.22 o 
   2   2  14      209.71      207.23      2.86 o 
   3   2  14        5.38        5.97      0.92 o 
   4   2  14       40.33       43.34      2.76 o 
   5   2  14       31.40       28.83      2.74 o 
   6   2  14        8.05        8.53      1.16 o 
   7   2  14        3.10        2.56      1.38 o 
   8   2  14        2.96        1.89      1.35 o 
 -10   3  14       10.48       13.39      3.28 o 
  -9   3  14        1.15        2.65      1.24 o 
  -8   3  14       79.93       85.18      3.28 o 
  -7   3  14        6.82        6.28      1.50 o 
  -6   3  14       67.12       70.28      7.24 o 
  -5   3  14       84.23       83.34      2.98 o 
  -4   3  14        1.67        1.22      0.87 o 
  -3   3  14        1.29        2.21      1.10 o 
  -2   3  14       10.19       14.07      0.94 o 
  -1   3  14       93.05       95.74      1.80 o 
   0   3  14       12.02       10.29      0.80 o 
   1   3  14        0.03        0.30      0.57 o 
   2   3  14       78.98       76.82      2.43 o 
   3   3  14        0.20        0.48      0.75 o 
   4   3  14       51.14       47.46      1.76 o 
   5   3  14       24.74       24.26      1.40 o 
   6   3  14        4.44        5.80      0.97 o 
  -4   4  14       30.35       25.94      3.55 o 
  -3   4  14        4.91        3.55      2.18 o 
  -2   4  14       45.97       47.12      2.35 o 
  -1   4  14       18.31       20.38      1.77 o 
   0   4  14       30.84       29.22      1.99 o 
 -13   0  15       27.14       25.28      2.51 o 
 -11   0  15       55.14       64.64      5.46 o 
  -9   0  15      382.53      375.90      8.20 o 
  -7   0  15        2.39        1.37      0.97 o 
  -5   0  15      142.96      143.02      4.15 o 
  -3   0  15      242.09      251.36      5.69 o 
  -1   0  15      313.32      312.61      6.56 o 
   1   0  15       75.68       74.02      2.79 o 
   3   0  15        1.02        0.68      0.77 o 
   5   0  15       30.94       26.82      1.58 o 
   7   0  15        3.28        2.73      1.64 o 
   9   0  15       62.51       78.37      5.19 o 
 -13   1  15       26.00       29.56      2.14 o 
 -12   1  15       16.28       12.93      1.56 o 
 -11   1  15      330.61      323.82      6.40 o 
 -10   1  15       76.94       73.05      2.73 o 
  -9   1  15      355.63      380.32      6.82 o 
  -8   1  15      286.02      282.36      5.45 o 
  -7   1  15       33.11       30.06      1.41 o 
  -6   1  15       30.08       30.92      2.03 o 
  -5   1  15      183.87      187.46      4.34 o 
  -4   1  15       25.73       26.77      1.16 o 
  -3   1  15      295.43      279.46      4.20 o 
  -2   1  15       13.43       14.38      0.94 o 
  -1   1  15      661.38      612.98      8.86 o 
   0   1  15      288.55      289.74      4.19 o 
   1   1  15     1290.09     1254.53     16.12 o 
   2   1  15      503.35      499.02      7.76 o 
   3   1  15        5.10        4.62      0.76 o 
   4   1  15       16.62       14.13      0.95 o 
   5   1  15      152.39      155.00      3.66 o 
   6   1  15        1.48        2.26      0.83 o 
   7   1  15        1.30        0.20      0.92 o 
   8   1  15        0.61       -1.20      0.83 o 
   9   1  15       70.80       76.23      3.04 o 
 -11   2  15       73.95       69.71      2.87 o 
 -10   2  15       39.87       39.19      2.20 o 
  -9   2  15        9.32       10.69      1.27 o 
  -8   2  15        1.36        0.84      0.83 o 
  -7   2  15       48.96       47.21      2.08 o 
  -6   2  15        8.15        8.37      1.11 o 
  -5   2  15       56.91       60.88      1.83 o 
  -4   2  15        7.63        5.77      0.76 o 
  -3   2  15       42.20       45.72      1.57 o 
  -2   2  15       47.73       46.64      1.62 o 
  -1   2  15      130.77      150.54      2.57 o 
   0   2  15      181.93      183.58      2.96 o 
   1   2  15        0.05        0.06      0.53 o 
   2   2  15      102.24       99.71      2.23 o 
   3   2  15        0.28       -0.12      0.62 o 
   4   2  15        4.48        2.25      0.76 o 
   5   2  15       16.19       17.61      1.73 o 
   6   2  15       25.12       23.16      1.65 o 
   7   2  15        1.43        1.99      1.02 o 
   8   2  15        6.14        5.45      1.24 o 
  -9   3  15        1.78        3.04      1.31 o 
  -8   3  15       59.01       60.44      2.93 o 
  -7   3  15        3.15        2.16      1.11 o 
  -6   3  15       39.97       44.64      5.60 o 
  -5   3  15       57.97       62.86      2.56 o 
  -4   3  15       83.42       85.49      2.55 o 
  -3   3  15       58.00       56.69      2.60 o 
  -2   3  15        3.05        3.91      0.75 o 
  -1   3  15       12.75       11.90      0.81 o 
   0   3  15        1.96        1.91      0.83 o 
   1   3  15        7.52        8.38      0.93 o 
   2   3  15       74.44       73.87      2.76 o 
   3   3  15       12.58       13.21      1.08 o 
   4   3  15       35.19       35.01      1.66 o 
   5   3  15       29.08       29.03      1.52 o 
 -12   0  16        5.05        5.80      1.77 o 
 -10   0  16       81.73       74.48      5.60 o 
  -8   0  16      126.54      127.37      4.23 o 
  -6   0  16        1.39        0.68      1.23 o 
  -4   0  16        1.53        2.68      1.05 o 
  -2   0  16       39.15       37.08      2.21 o 
   0   0  16       44.13       46.23      3.14 o 
   2   0  16       36.53       36.44      2.59 o 
   4   0  16       21.64       20.49      1.67 o 
   6   0  16        2.16        0.00      1.37 o 
   8   0  16       26.62       28.13      3.28 o 
 -12   1  16       22.17       28.19      1.98 o 
 -11   1  16       17.41       10.25      1.45 o 
 -10   1  16       16.07       16.28      1.62 o 
  -9   1  16      102.67       95.68      3.08 o 
  -8   1  16       25.86       20.90      1.61 o 
  -7   1  16        4.04        2.67      0.92 o 
  -6   1  16      240.72      248.16      4.09 o 
  -5   1  16       11.75        9.25      1.10 o 
  -4   1  16      208.72      206.07      3.86 o 
  -3   1  16        4.80        3.00      0.66 o 
  -2   1  16      370.42      370.98      5.24 o 
  -1   1  16        1.16       -1.01      0.67 o 
   0   1  16        9.64        8.69      1.08 o 
   1   1  16       19.21       22.22      1.36 o 
   2   1  16       87.59       81.01      4.33 o 
   3   1  16        7.72        7.87      1.40 o 
   4   1  16       38.33       38.36      1.45 o 
   5   1  16       13.67       13.92      1.16 o 
   6   1  16       91.71       93.10      3.61 o 
   7   1  16        0.09       -0.18      0.79 o 
   8   1  16       35.38       31.92      2.10 o 
 -11   2  16      108.17      106.56      3.54 o 
 -10   2  16       37.88       41.38      2.24 o 
  -9   2  16       29.18       30.25      2.01 o 
  -8   2  16        0.01       -0.66      0.83 o 
  -7   2  16       29.97       29.69      1.76 o 
  -6   2  16       28.12       28.98      1.69 o 
  -5   2  16        0.06       -0.35      0.76 o 
  -4   2  16        3.08        3.19      0.67 o 
  -3   2  16       39.18       40.58      1.57 o 
  -2   2  16       65.76       67.63      2.05 o 
  -1   2  16      213.63      198.54      3.60 o 
   0   2  16      199.59      208.57      3.71 o 
   1   2  16        0.07       -0.76      0.50 o 
   2   2  16        8.21        8.90      0.73 o 
   3   2  16       14.38       11.94      1.24 o 
   4   2  16        2.77        2.65      0.89 o 
   5   2  16       24.70       23.32      1.42 o 
   6   2  16        0.46       -0.23      0.79 o 
   7   2  16        8.55        8.32      1.32 o 
  -8   3  16       18.47       20.24      3.55 o 
  -7   3  16       22.43       25.12      2.02 o 
  -6   3  16       76.95       78.31      3.18 o 
  -5   3  16       51.87       50.13      2.52 o 
  -4   3  16      114.40      113.27      3.07 o 
  -3   3  16        7.88        9.74      1.14 o 
  -2   3  16      255.22      259.86      4.92 o 
  -1   3  16        5.84        5.34      1.26 o 
   0   3  16      258.53      247.88      4.76 o 
   1   3  16      113.06      102.92      2.49 o 
   2   3  16       25.96       25.51      1.37 o 
   3   3  16       15.64       15.92      1.13 o 
   4   3  16       38.23       41.41      1.76 o 
 -11   0  17        4.85        8.27      1.74 o 
  -9   0  17        3.58        2.18      1.16 o 
  -7   0  17       29.91       28.18      3.00 o 
  -5   0  17       60.72       57.01      2.68 o 
  -3   0  17      521.26      465.41      9.16 o 
  -1   0  17      506.10      478.89      9.26 o 
   1   0  17        1.81        3.08      1.05 o 
   3   0  17       68.52       69.84      3.82 o 
   5   0  17        3.02        2.05      1.16 o 
   7   0  17      198.03      217.63      8.74 o 
 -12   1  17        0.96        1.09      0.99 o 
 -11   1  17       21.39       21.60      1.81 o 
 -10   1  17       20.36       16.60      1.56 o 
  -9   1  17      126.32      121.28      3.54 o 
  -8   1  17       11.73       11.30      1.57 o 
  -7   1  17      156.63      163.28      4.03 o 
  -6   1  17       16.12       15.78      1.34 o 
  -5   1  17      398.10      394.06      6.81 o 
  -4   1  17       22.35       21.75      1.48 o 
  -3   1  17      250.11      276.06      4.34 o 
  -2   1  17        2.13        0.42      0.57 o 
  -1   1  17        6.08       11.04      1.08 o 
   0   1  17        4.91        7.25      0.99 o 
   1   1  17      123.52      135.40      3.40 o 
   2   1  17        7.03        7.75      1.08 o 
   3   1  17      146.61      147.26      3.16 o 
   4   1  17       16.58       16.72      1.26 o 
   5   1  17       74.15       77.12      2.38 o 
   6   1  17        0.53       -0.07      0.76 o 
   7   1  17       63.56       78.99      5.42 o 
 -10   2  17       94.25       95.58      3.67 o 
  -9   2  17        2.63        1.32      1.04 o 
  -8   2  17       16.31       14.52      1.48 o 
  -7   2  17       10.45       11.17      1.29 o 
  -6   2  17       51.87       55.85      3.76 o 
  -5   2  17        4.06        3.82      0.96 o 
  -4   2  17        5.13        3.05      0.95 o 
  -3   2  17       52.67       54.93      2.72 o 
  -2   2  17      294.20      299.31      4.83 o 
  -1   2  17       48.72       61.78      1.97 o 
   0   2  17      235.03      226.64      4.14 o 
   1   2  17        0.05       -0.83      0.60 o 
   2   2  17       23.29       22.53      1.19 o 
   3   2  17       64.90       69.03      2.13 o 
   4   2  17       17.84       15.55      1.22 o 
   5   2  17        0.76       -1.02      0.68 o 
   6   2  17        1.39        1.14      0.95 o 
  -7   3  17       40.98       46.96      3.69 o 
  -6   3  17        6.60        6.54      1.40 o 
  -5   3  17       52.80       57.25      2.77 o 
  -4   3  17       84.69       92.63      2.86 o 
  -3   3  17      176.22      195.38      4.23 o 
  -2   3  17      189.10      199.62      4.27 o 
  -1   3  17       62.97       62.47      1.79 o 
   0   3  17       47.96       51.50      2.04 o 
   1   3  17       17.84       15.50      1.34 o 
   2   3  17        1.30        1.30      0.82 o 
   3   3  17       13.22       14.52      1.39 o 
 -12   0  18       20.93       18.30      3.00 o 
 -10   0  18       14.11       12.54      1.83 o 
  -8   0  18       46.14       47.54      3.28 o 
  -6   0  18       91.84       87.05      3.48 o 
  -4   0  18      177.09      207.61      5.59 o 
  -2   0  18       10.42       12.62      1.44 o 
   0   0  18      175.59      169.45      7.78 o 
   2   0  18       10.46       10.42      1.44 o 
   4   0  18      246.81      238.14      6.18 o 
   6   0  18        6.86        1.09      1.64 o 
 -11   1  18        0.56        0.39      0.92 o 
 -10   1  18       90.24       92.05      3.24 o 
  -9   1  18        0.53       -0.65      1.05 o 
  -8   1  18      109.06      106.86      3.35 o 
  -7   1  18        0.80        0.52      0.76 o 
  -6   1  18       71.78       74.01      3.99 o 
  -5   1  18        4.79        4.32      0.99 o 
  -4   1  18       40.93       40.68      2.06 o 
  -3   1  18      151.85      131.25      3.48 o 
  -2   1  18      141.43      126.40      2.77 o 
  -1   1  18        0.17       -0.58      0.76 o 
   0   1  18       89.12       84.17      2.76 o 
   1   1  18        3.10        2.31      0.83 o 
   2   1  18       42.99       43.87      2.10 o 
   3   1  18       23.70       25.77      1.46 o 
   4   1  18       12.28        9.18      0.90 o 
   5   1  18       10.03       13.59      1.26 o 
   6   1  18        0.36       -0.59      0.92 o 
 -10   2  18        1.49        1.61      1.11 o 
  -9   2  18        4.69        5.75      1.86 o 
  -8   2  18       71.30       76.87      2.89 o 
  -7   2  18       19.79       19.47      1.60 o 
  -6   2  18       63.23       65.85      2.89 o 
  -5   2  18        3.24        4.60      0.99 o 
  -4   2  18       84.13       87.79      2.89 o 
  -3   2  18       61.21       57.49      2.40 o 
  -2   2  18        9.20        6.99      0.96 o 
  -1   2  18       70.08       65.01      2.12 o 
   0   2  18       45.84       42.55      1.73 o 
   1   2  18        4.50        4.88      0.88 o 
   2   2  18       61.97       60.78      1.81 o 
   3   2  18       16.91       17.45      1.73 o 
   4   2  18       48.24       46.05      2.00 o 
   5   2  18        8.05        9.33      1.16 o 
  -6   3  18       32.64       35.30      2.27 o 
  -5   3  18       15.47       19.15      1.86 o 
  -4   3  18        2.86        5.52      1.22 o 
  -3   3  18       12.68       11.39      1.24 o 
  -2   3  18       44.59       40.67      1.94 o 
  -1   3  18       21.92       19.86      2.09 o 
   0   3  18        7.18        9.84      1.18 o 
   1   3  18        0.01       -0.70      0.76 o 
 -11   0  19      105.15       96.39      5.73 o 
  -9   0  19      106.32      102.40      5.73 o 
  -7   0  19      344.70      349.55      8.10 o 
  -5   0  19       58.65       68.21      3.07 o 
  -3   0  19       36.58       53.18      2.68 o 
  -1   0  19      314.53      318.77      7.33 o 
   1   0  19      373.52      371.64     11.47 o 
   3   0  19      137.67      134.35      6.28 o 
   5   0  19       53.21       57.34      4.37 o 
 -10   1  19        5.05        2.93      1.11 o 
  -9   1  19       10.37       11.03      1.50 o 
  -8   1  19        9.87       10.64      1.34 o 
  -7   1  19       14.37       13.87      1.50 o 
  -6   1  19        0.03        0.40      0.78 o 
  -5   1  19       12.53        8.74      1.24 o 
  -4   1  19       71.97       67.98      3.02 o 
  -3   1  19        0.44        0.69      0.83 o 
  -2   1  19        9.38        7.77      0.94 o 
  -1   1  19       29.52       32.82      1.88 o 
   0   1  19       16.14       13.94      1.32 o 
   1   1  19        0.87        0.55      0.79 o 
   2   1  19        0.06       -0.31      0.70 o 
   3   1  19       31.00       35.02      1.69 o 
   4   1  19        0.18       -1.07      0.71 o 
   5   1  19       15.79       15.92      1.43 o 
  -9   2  19       49.45       51.48      2.57 o 
  -8   2  19       13.31       11.17      1.48 o 
  -7   2  19      203.60      210.18      6.74 o 
  -6   2  19       77.17       80.56      2.93 o 
  -5   2  19      292.82      306.17      6.08 o 
  -4   2  19        9.05        8.50      1.32 o 
  -3   2  19      115.92      118.40      3.45 o 
  -2   2  19        0.06       -0.75      0.89 o 
  -1   2  19      106.11      100.87      2.65 o 
   0   2  19       23.00       21.29      2.09 o 
   1   2  19       56.87       61.74      2.80 o 
   2   2  19       10.56       12.16      1.06 o 
   3   2  19      122.65      130.92      3.24 o 
   4   2  19       15.10       20.05      1.73 o 
  -3   3  19        4.07        4.17      1.31 o 
  -2   3  19       29.09       24.26      1.60 o 
 -10   0  20      160.90      150.19      7.37 o 
  -8   0  20       91.85       88.75      5.19 o 
  -6   0  20      244.30      226.37      8.47 o 
  -4   0  20      364.56      317.85     10.38 o 
  -2   0  20      213.33      209.17      7.92 o 
   0   0  20      202.22      199.07      7.65 o 
   2   0  20       45.58       40.14      3.55 o 
   4   0  20       89.17      105.93      6.69 o 
 -10   1  20        2.18        3.69      1.31 o 
  -9   1  20        2.87        1.82      1.63 o 
  -8   1  20        0.83        1.03      1.04 o 
  -7   1  20       28.77       29.93      1.95 o 
  -6   1  20        7.91        7.04      1.27 o 
  -5   1  20       75.07       67.72      2.64 o 
  -4   1  20        4.63        3.81      0.96 o 
  -3   1  20        9.58        7.82      1.24 o 
  -2   1  20       21.00       19.00      1.51 o 
  -1   1  20        3.36        4.10      1.08 o 
   0   1  20        5.76        7.46      1.18 o 
   1   1  20        5.08        8.52      1.56 o 
   2   1  20       82.04       74.32      2.80 o 
   3   1  20       42.17       55.71      2.20 o 
   4   1  20        2.16        0.47      0.88 o 
  -7   2  20        0.02        0.35      1.50 o 
  -6   2  20       67.94       81.33      6.49 o 
  -5   2  20       16.72       12.02      1.74 o 
  -4   2  20       43.79       40.23      2.19 o 
  -3   2  20        7.37        6.32      1.29 o 
  -2   2  20       98.14      113.39      5.78 o 
  -1   2  20        3.00        1.81      0.86 o 
   0   2  20       81.68       79.50      2.48 o 
   1   2  20        8.54        9.32      1.06 o 
   2   2  20       47.48       47.04      1.76 o 
  -9   0  21      122.28      139.54      7.10 o 
  -7   0  21      110.05      117.96      6.28 o 
  -5   0  21      135.50      113.05      6.01 o 
  -3   0  21       70.06       64.17      4.37 o 
  -1   0  21       42.25       47.79      3.82 o 
   1   0  21      251.70      281.26      9.83 o 
   3   0  21       44.53       53.52      4.37 o 
  -8   1  21       13.99       14.66      1.85 o 
  -7   1  21       70.63       91.83      3.32 o 
  -6   1  21        6.70        5.52      1.27 o 
  -5   1  21       79.32       89.18      3.12 o 
  -4   1  21        0.09        0.80      0.92 o 
  -3   1  21      133.18      131.18      3.74 o 
  -2   1  21        5.87        5.50      1.55 o 
  -1   1  21      142.58      141.64      3.96 o 
   0   1  21        3.90        4.94      1.24 o 
   1   1  21      138.49      141.72      3.96 o 
   2   1  21        1.12        0.60      1.02 o 
   3   1  21      149.89      169.13      3.88 o 
  -6   2  21       25.31       26.37      2.23 o 
  -5   2  21       10.82       11.09      1.52 o 
  -4   2  21        0.80        1.22      1.02 o 
  -3   2  21       59.79       66.15      2.77 o 
  -2   2  21        9.58       11.39      1.51 o 
  -1   2  21       42.46       41.61      2.24 o 
   0   2  21       13.74       19.47      1.43 o 
  -8   0  22        0.19       -0.27      1.64 o 
  -6   0  22        0.01       -0.55      1.64 o 
  -4   0  22       12.69       13.11      2.46 o 
  -2   0  22        4.29        0.82      1.64 o 
   0   0  22       11.64        8.47      2.18 o 
   2   0  22        5.70        3.82      2.18 o 
  -7   1  22        5.62        6.03      2.19 o 
  -6   1  22      105.66       96.30      3.48 o 
  -5   1  22        0.14       -0.96      0.92 o 
  -4   1  22      159.91      166.96      4.43 o 
  -3   1  22        9.86        7.00      1.44 o 
  -2   1  22      138.30      127.39      3.80 o 
  -1   1  22        6.51        7.78      1.40 o 
   0   1  22       61.54       58.25      2.65 o 
   1   1  22       19.64       22.40      1.82 o 
  -5   0  23       14.92        9.83      2.46 o 
  -3   0  23       43.04       42.05      3.82 o 
  -1   0  23      126.81      117.69      6.28 o 
  -4   1  23        0.66        0.52      1.55 o 
  -3   1  23      128.82      136.15      4.11 o 
  -2   1  23       30.78       37.55      2.54 o 
                                                 
